# Supplementary material for: Causal Relationships Between Epilepsy, Anti‐Epileptic Drugs, and Serum Vitamin D and Vitamin D Binding Protein: A Bidirectional and Drug Target Mendelian Randomization Study
Source: CNS Neurosci Ther. 2024 Dec 20;30(12):e70183. doi: 10.1111/cns.70183 (PMC11659638; doi:10.1111/cns.70183)
Supplement: Supplementary file 1 — Table S1. [file CNS-30-e70183-s008.xlsx]

## Sheet: Sheet1
Table S1. Data Sources used in the Mendelian randomization analyses for the current study
Phenotype	Ancestry	Sample Size	Publication
Vitamin D
Serum 25-Hydroxyvitamin D levels	European	417580 individuals	Revez JA et al., 2020
Vitamin D-binding protein levels	European	65,590 individuals	Albiñana C et al., 2023
Anti-Epileptic Drug Targets
eQTL data for whole blood tissue	Primarily European	31,684 individuals	eQTLGen, 2021
Epilepsy
All Epilepsy	European	27559 cases and 42436 controls	ILAE, 2023
Focal Epilepsy		14,939 cases
Focal Epilepsy, documented lesion negative		5,778 cases
FocalEpilepsy, documented hippocampal sclerosis (HS)		1,260 cases
Focal Epilepsy, documented lesion other than HS		4,213 cases
Genetic Generalized Epilepsy		6,952 cases
Childhood Absence Epilepsy(CAE)		1,049 cases
Juvenile Absence Epilepsy(JAE)		6,62 cases
Juvenile Myoclonic Epilepsy(JME)		1,732 cases
Generalized Tonic-Clonic Seizures only, with spike and wave EEG		485 cases
eQTLGen, expression Quantitative Trait Loci Genetic; ILAE, International League Against Epilepsy
