# Supplementary material for: Causal Relationships Between Epilepsy, Anti‐Epileptic Drugs, and Serum Vitamin D and Vitamin D Binding Protein: A Bidirectional and Drug Target Mendelian Randomization Study
Source: CNS Neurosci Ther. 2024 Dec 20;30(12):e70183. doi: 10.1111/cns.70183 (PMC11659638; doi:10.1111/cns.70183)
Supplement: Supplementary file 2 — Table S2. [file CNS-30-e70183-s004.xlsx]

## Sheet: Sheet 1
Table S2. Association between genetically determined epilepsy and its subtypes risk with serum 25(OH)D and VDBP levels. The adjusted p-value threshold is 0.05/20 = 0.0025 Abbreviations: SE, standard error; 25(OH)D, 25-hydroxyvitamin D; VDBP, vitamin D binding protein; SNP, single nucleotide polymorphism; MR, Mendelian randomization; OR, odds ratio; CI, confidence interval; GGE, genetic generalize…
Outcome	Exposure	Method	nSNPs	BETA	SE	P	OR	OR_lci95	OR_uci95
Epilepsy	serum 25(OH)D	MR Egger	60	0.0863956	0.0536485	0.11274	1.09024	0.981419	1.21112
Epilepsy	serum 25(OH)D	Weighted median	60	0.0289161	0.0420447	0.491612	1.02934	0.947914	1.11776
Epilepsy	serum 25(OH)D	Inverse variance weighted	60	0.0181896	0.0348562	0.601778	1.01836	0.951107	1.09036
Epilepsy	serum 25(OH)D	Simple mode	60	-0.00762871	0.0914305	0.933786	0.9924	0.829583	1.18717
Epilepsy	serum 25(OH)D	Weighted mode	60	0.0392042	0.0382315	0.309341	1.03998	0.964901	1.12091
Focal_Epilepsy	serum 25(OH)D	MR Egger	57	0.0914195	0.0632141	0.153799	1.09573	0.968042	1.24026
Focal_Epilepsy	serum 25(OH)D	Weighted median	57	0.0694054	0.0575796	0.228056	1.07187	0.95748	1.19993
Focal_Epilepsy	serum 25(OH)D	Inverse variance weighted	57	0.00635953	0.0399515	0.873526	1.00638	0.930582	1.08835
Focal_Epilepsy	serum 25(OH)D	Simple mode	57	-0.0104784	0.113954	0.927064	0.989576	0.791498	1.23723
Focal_Epilepsy	serum 25(OH)D	Weighted mode	57	0.059491	0.0526679	0.263482	1.0613	0.957205	1.17671
GGE	serum 25(OH)D	MR Egger	60	0.0913917	0.116064	0.434241	1.0957	0.87276	1.37558
GGE	serum 25(OH)D	Weighted median	60	-0.0134015	0.0789697	0.865243	0.986688	0.8452	1.15186
GGE	serum 25(OH)D	Inverse variance weighted	60	0.0312061	0.0737669	0.672268	1.0317	0.892814	1.19219
GGE	serum 25(OH)D	Simple mode	60	0.0556205	0.145529	0.703689	1.0572	0.794839	1.40615
GGE	serum 25(OH)D	Weighted mode	60	0.0161954	0.0625518	0.796604	1.01633	0.899059	1.14889
CAE	serum 25(OH)D	MR Egger	62	-0.247897	0.200502	0.221135	0.780441	0.526828	1.15614
CAE	serum 25(OH)D	Weighted median	62	-0.134823	0.208727	0.518324	0.87387	0.580463	1.31559
CAE	serum 25(OH)D	Inverse variance weighted	62	-0.190895	0.126826	0.13228	0.826219	0.644375	1.05938
CAE	serum 25(OH)D	Simple mode	62	-0.143165	0.436704	0.744163	0.866611	0.368209	2.03964
CAE	serum 25(OH)D	Weighted mode	62	-0.293043	0.165361	0.0813658	0.74599	0.539479	1.03155
Focal_HS	serum 25(OH)D	MR Egger	57	0.0542034	0.195742	0.782885	1.0557	0.719319	1.54938
Focal_HS	serum 25(OH)D	Weighted median	57	0.0701717	0.176435	0.690837	1.07269	0.759085	1.51586
Focal_HS	serum 25(OH)D	Inverse variance weighted	57	0.0875825	0.120414	0.467016	1.09153	0.862061	1.38209
Focal_HS	serum 25(OH)D	Simple mode	57	0.0940958	0.323188	0.772013	1.09866	0.583126	2.06999
Focal_HS	serum 25(OH)D	Weighted mode	57	0.0765627	0.161843	0.638003	1.07957	0.786117	1.48257
Focal_lesion_negative	serum 25(OH)D	MR Egger	55	0.144913	0.126689	0.257828	1.15594	0.901768	1.48175
Focal_lesion_negative	serum 25(OH)D	Weighted median	55	0.0977871	0.10196	0.337523	1.10273	0.90298	1.34666
Focal_lesion_negative	serum 25(OH)D	Inverse variance weighted	55	0.00625704	0.0729274	0.931627	1.00628	0.872249	1.1609
Focal_lesion_negative	serum 25(OH)D	Simple mode	55	-0.0910959	0.189998	0.633549	0.91293	0.629083	1.32485
Focal_lesion_negative	serum 25(OH)D	Weighted mode	55	0.0712493	0.0880442	0.421926	1.07385	0.903646	1.27611
Focal_other_lesion	serum 25(OH)D	MR Egger	63	0.118619	0.106565	0.270027	1.12594	0.913704	1.38748
Focal_other_lesion	serum 25(OH)D	Weighted median	63	0.0909157	0.0990625	0.358744	1.09518	0.901904	1.32987
Focal_other_lesion	serum 25(OH)D	Inverse variance weighted	63	0.0489001	0.0663257	0.460956	1.05012	0.922103	1.1959
Focal_other_lesion	serum 25(OH)D	Simple mode	63	0.0906112	0.194021	0.642124	1.09484	0.748511	1.60142
Focal_other_lesion	serum 25(OH)D	Weighted mode	63	0.0906112	0.0917014	0.326939	1.09484	0.914733	1.31042
GTCS	serum 25(OH)D	MR Egger	62	0.195251	0.274657	0.479906	1.21562	0.709584	2.08252
GTCS	serum 25(OH)D	Weighted median	62	0.0225721	0.260161	0.930861	1.02283	0.614256	1.70316
GTCS	serum 25(OH)D	Inverse variance weighted	62	0.153737	0.175008	0.379697	1.16618	0.827556	1.64338
GTCS	serum 25(OH)D	Simple mode	62	0.204114	0.50044	0.684798	1.22644	0.459899	3.27061
GTCS	serum 25(OH)D	Weighted mode	62	0.0661851	0.225136	0.769772	1.06842	0.687233	1.66105
JAE	serum 25(OH)D	MR Egger	62	-0.0176876	0.281266	0.950067	0.982468	0.566109	1.70505
JAE	serum 25(OH)D	Weighted median	62	0.249241	0.257277	0.332663	1.28305	0.774899	2.12443
JAE	serum 25(OH)D	Inverse variance weighted	62	-0.0232765	0.177718	0.895796	0.976992	0.689628	1.3841
JAE	serum 25(OH)D	Simple mode	62	0.534908	0.464835	0.254327	1.70729	0.686487	4.24603
JAE	serum 25(OH)D	Weighted mode	62	0.156179	0.204609	0.448225	1.16904	0.782818	1.7458
JME	serum 25(OH)D	MR Egger	62	0.122573	0.204298	0.550785	1.1304	0.757409	1.68708
JME	serum 25(OH)D	Weighted median	62	0.179122	0.147338	0.224089	1.19617	0.896139	1.59665
JME	serum 25(OH)D	Inverse variance weighted	62	0.0920528	0.129071	0.475723	1.09642	0.851356	1.41203
JME	serum 25(OH)D	Simple mode	62	-0.0743774	0.298372	0.803984	0.928321	0.517271	1.66601
JME	serum 25(OH)D	Weighted mode	62	0.0942006	0.141502	0.508099	1.09878	0.83265	1.44997
Epilepsy	VDBP	MR Egger	10	-0.345314	0.423501	0.438454	0.707998	0.308703	1.62377
Epilepsy	VDBP	Weighted median	10	0.0438551	0.103019	0.670327	1.04483	0.853797	1.27861
Epilepsy	VDBP	Inverse variance weighted	10	-0.0124694	0.0791811	0.874867	0.987608	0.845638	1.15341
Epilepsy	VDBP	Simple mode	10	0.0981997	0.195416	0.62737	1.10318	0.752153	1.61804
Epilepsy	VDBP	Weighted mode	10	0.12275	0.217973	0.587092	1.1306	0.737509	1.73321
Focal_Epilepsy	VDBP	MR Egger	9	0.127595	0.470981	0.794272	1.13609	0.451343	2.85971
Focal_Epilepsy	VDBP	Weighted median	9	-0.0299876	0.11957	0.801972	0.970458	0.76771	1.22675
Focal_Epilepsy	VDBP	Inverse variance weighted	9	-0.0051317	0.0880977	0.953549	0.994881	0.837107	1.18239
Focal_Epilepsy	VDBP	Simple mode	9	-0.0893597	0.220636	0.696084	0.914517	0.593448	1.40929
Focal_Epilepsy	VDBP	Weighted mode	9	-0.162529	0.226625	0.493674	0.849992	0.54514	1.32532
GGE	VDBP	MR Egger	9	-1.32503	0.996701	0.225399	0.265796	0.0376824	1.87481
GGE	VDBP	Weighted median	9	-0.163107	0.187361	0.384001	0.8495	0.588408	1.22645
GGE	VDBP	Inverse variance weighted	9	0.0471772	0.207716	0.820328	1.04831	0.697714	1.57507
GGE	VDBP	Simple mode	9	-0.222619	0.268463	0.431017	0.80042	0.472931	1.35468
GGE	VDBP	Weighted mode	9	-0.296065	0.214806	0.205429	0.743739	0.488173	1.1331
CAE	VDBP	MR Egger	9	-1.68947	1.46841	0.287702	0.184617	0.0103833	3.28252
CAE	VDBP	Weighted median	9	-0.0893666	0.385836	0.816835	0.91451	0.429297	1.94814
CAE	VDBP	Inverse variance weighted	9	0.0383199	0.289024	0.894523	1.03906	0.589685	1.8309
CAE	VDBP	Simple mode	9	0.0871288	0.661453	0.898456	1.09104	0.2984	3.98914
CAE	VDBP	Weighted mode	9	-0.477095	0.56229	0.420829	0.620584	0.206143	1.86824
Focal_HS	VDBP	MR Egger	9	1.26363	1.38716	0.392609	3.53825	0.233355	53.6488
Focal_HS	VDBP	Weighted median	9	0.270172	0.354113	0.445491	1.31019	0.654496	2.62278
Focal_HS	VDBP	Inverse variance weighted	9	-0.0570297	0.270429	0.832976	0.944566	0.555953	1.60482
Focal_HS	VDBP	Simple mode	9	0.423579	0.487163	0.409911	1.52742	0.587864	3.96862
Focal_HS	VDBP	Weighted mode	9	0.30087	0.460013	0.531429	1.35103	0.548397	3.32841
Focal_lesion_negative	VDBP	MR Egger	9	0.0921111	0.684877	0.896798	1.09649	0.286434	4.19742
Focal_lesion_negative	VDBP	Weighted median	9	0.0213766	0.163418	0.895926	1.02161	0.741617	1.4073
Focal_lesion_negative	VDBP	Inverse variance weighted	9	0.0353196	0.133809	0.791815	1.03595	0.796963	1.3466
Focal_lesion_negative	VDBP	Simple mode	9	0.00683445	0.278086	0.980995	1.00686	0.58379	1.73652
Focal_lesion_negative	VDBP	Weighted mode	9	-0.108624	0.254957	0.681303	0.897067	0.544254	1.47859
Focal_other_lesion	VDBP	MR Egger	9	-1.00575	0.944503	0.322291	0.36577	0.0574422	2.32908
Focal_other_lesion	VDBP	Weighted median	9	0.0600162	0.209656	0.774679	1.06185	0.704047	1.6015
Focal_other_lesion	VDBP	Inverse variance weighted	9	0.0607602	0.188776	0.747555	1.06264	0.734004	1.53843
Focal_other_lesion	VDBP	Simple mode	9	-0.0841923	0.412725	0.843454	0.919254	0.409371	2.06421
Focal_other_lesion	VDBP	Weighted mode	9	-0.378269	0.439627	0.414591	0.685046	0.289402	1.62158
GTCS	VDBP	MR Egger	9	-3.43094	2.14053	0.153004	0.0323567	0.000487423	2.14794
GTCS	VDBP	Weighted median	9	0.386976	0.60246	0.520661	1.47252	0.452103	4.79607
GTCS	VDBP	Inverse variance weighted	9	0.775906	0.483605	0.108621	2.17256	0.842013	5.60563
GTCS	VDBP	Simple mode	9	0.274823	1.05263	0.800625	1.3163	0.167238	10.3603
GTCS	VDBP	Weighted mode	9	-0.156296	0.759246	0.842045	0.855306	0.193125	3.78796
JAE	VDBP	MR Egger	9	-0.887425	2.18208	0.696385	0.411715	0.00571703	29.6498
JAE	VDBP	Weighted median	9	-0.304717	0.490497	0.534442	0.737332	0.281932	1.92834
JAE	VDBP	Inverse variance weighted	9	0.0941592	0.407677	0.817342	1.09873	0.494164	2.44295
JAE	VDBP	Simple mode	9	-0.018767	0.774584	0.981264	0.981408	0.215036	4.47908
JAE	VDBP	Weighted mode	9	-0.166252	0.663865	0.808566	0.846833	0.230518	3.11094
JME	VDBP	MR Egger	9	-2.48501	1.67311	0.181056	0.0833249	0.00313756	2.21288
JME	VDBP	Weighted median	9	0.00372708	0.359652	0.991732	1.00373	0.495995	2.03124
JME	VDBP	Inverse variance weighted	9	-0.0611895	0.35283	0.862317	0.940645	0.471076	1.87828
JME	VDBP	Simple mode	9	0.911815	0.683716	0.21905	2.48883	0.651636	9.50576
JME	VDBP	Weighted mode	9	0.932295	0.656385	0.193284	2.54033	0.701721	9.19638
serum 25(OH)D	Epilepsy	MR Egger	42	-0.0478103	0.0444427	0.288474	0.953315	0.873788	1.04008
serum 25(OH)D	Epilepsy	Weighted median	42	0.0280937	0.0162687	0.0841925	1.02849	0.996214	1.06182
serum 25(OH)D	Epilepsy	Inverse variance weighted	42	0.0129265	0.0129243	0.317226	1.01301	0.987672	1.039
serum 25(OH)D	Epilepsy	Simple mode	42	0.0533336	0.0473879	0.266936	1.05478	0.961225	1.15744
serum 25(OH)D	Epilepsy	Weighted mode	42	0.0576691	0.0467782	0.224666	1.05936	0.966556	1.16108
serum 25(OH)D	Focal_Epilepsy	MR Egger	29	0.00223919	0.0534245	0.966876	1.00224	0.902603	1.11288
serum 25(OH)D	Focal_Epilepsy	Weighted median	29	0.0245527	0.0159057	0.122675	1.02486	0.993399	1.05731
serum 25(OH)D	Focal_Epilepsy	Inverse variance weighted	29	0.0309156	0.0129369	0.0168612	1.0314	1.00557	1.05789
serum 25(OH)D	Focal_Epilepsy	Simple mode	29	0.0284488	0.0381145	0.461644	1.02886	0.954798	1.10866
serum 25(OH)D	Focal_Epilepsy	Weighted mode	29	0.026653	0.0373386	0.481248	1.02701	0.954535	1.10499
serum 25(OH)D	GGE	MR Egger	65	-0.0200288	0.0271025	0.462652	0.98017	0.929462	1.03365
serum 25(OH)D	GGE	Weighted median	65	0.00329602	0.00762863	0.665698	1.0033	0.988412	1.01842
serum 25(OH)D	GGE	Inverse variance weighted	65	0.00585113	0.00636892	0.358252	1.00587	0.99339	1.0185
serum 25(OH)D	GGE	Simple mode	65	-0.00319303	0.0211091	0.880244	0.996812	0.956412	1.03892
serum 25(OH)D	GGE	Weighted mode	65	-0.00707052	0.0202762	0.728451	0.992954	0.954267	1.03321
serum 25(OH)D	Focal_HS	MR Egger	13	-0.00812168	0.0106284	0.460857	0.991911	0.971462	1.01279
serum 25(OH)D	Focal_HS	Weighted median	13	-0.00862747	0.00660158	0.191253	0.99141	0.978664	1.00432
serum 25(OH)D	Focal_HS	Inverse variance weighted	13	-0.00918792	0.00512283	0.0728892	0.990854	0.980955	1.00085
serum 25(OH)D	Focal_HS	Simple mode	13	-0.0113428	0.0109112	0.319038	0.988721	0.967801	1.01009
serum 25(OH)D	Focal_HS	Weighted mode	13	-0.00897897	0.00721136	0.236855	0.991061	0.977152	1.00517
serum 25(OH)D	Focal_lesion_negative	MR Egger	5	0.0162324	0.170954	0.93034	1.01636	0.726994	1.42092
serum 25(OH)D	Focal_lesion_negative	Weighted median	5	-0.0490227	0.0260305	0.0596625	0.95216	0.904799	1.002
serum 25(OH)D	Focal_lesion_negative	Inverse variance weighted	5	-0.0279217	0.0285988	0.328903	0.972464	0.919454	1.02853
serum 25(OH)D	Focal_lesion_negative	Simple mode	5	-0.0520165	0.0384029	0.247036	0.949313	0.880482	1.02353
serum 25(OH)D	Focal_lesion_negative	Weighted mode	5	-0.0494466	0.0374894	0.257627	0.951756	0.884329	1.02432
serum 25(OH)D	Focal_other_lesion	MR Egger	4	0.12833	0.0935103	0.303592	1.13693	0.946532	1.36562
serum 25(OH)D	Focal_other_lesion	Weighted median	4	0.0168998	0.0209382	0.419593	1.01704	0.97615	1.05965
serum 25(OH)D	Focal_other_lesion	Inverse variance weighted	4	0.0136852	0.0171501	0.424892	1.01378	0.980268	1.04844
serum 25(OH)D	Focal_other_lesion	Simple mode	4	0.0299847	0.0291967	0.379993	1.03044	0.973127	1.09113
serum 25(OH)D	Focal_other_lesion	Weighted mode	4	0.0202674	0.025731	0.488392	1.02047	0.970285	1.07326
serum 25(OH)D	CAE	MR Egger	13	0.00401919	0.0179458	0.826891	1.00403	0.969326	1.03997
serum 25(OH)D	CAE	Weighted median	13	-0.00245083	0.00674939	0.716516	0.997552	0.984443	1.01084
serum 25(OH)D	CAE	Inverse variance weighted	13	-0.000149266	0.00502614	0.976308	0.999851	0.990049	1.00975
serum 25(OH)D	CAE	Simple mode	13	-0.00473725	0.0110808	0.676574	0.995274	0.973891	1.01713
serum 25(OH)D	CAE	Weighted mode	13	-0.00514829	0.0125745	0.689443	0.994865	0.970645	1.01969
serum 25(OH)D	GTCS	MR Egger	4	0.0155234	0.0261544	0.613012	1.01564	0.964892	1.06907
serum 25(OH)D	GTCS	Weighted median	4	0.00186588	0.00749273	0.803341	1.00187	0.987262	1.01669
serum 25(OH)D	GTCS	Inverse variance weighted	4	0.00199971	0.00705249	0.776758	1.002	0.988246	1.01595
serum 25(OH)D	GTCS	Simple mode	4	-0.00899336	0.0131227	0.542344	0.991047	0.965882	1.01687
serum 25(OH)D	GTCS	Weighted mode	4	0.0118453	0.0124429	0.411342	1.01192	0.987536	1.0369
serum 25(OH)D	JAE	MR Egger	8	0.0173688	0.0476913	0.728204	1.01752	0.926718	1.11722
serum 25(OH)D	JAE	Weighted median	8	0.00774963	0.0074899	0.30082	1.00778	0.993093	1.02268
serum 25(OH)D	JAE	Inverse variance weighted	8	0.0132214	0.00683253	0.0529827	1.01331	0.99983	1.02697
serum 25(OH)D	JAE	Simple mode	8	0.00451701	0.0109749	0.69296	1.00453	0.98315	1.02637
serum 25(OH)D	JAE	Weighted mode	8	0.00408987	0.0104073	0.706028	1.0041	0.983824	1.02479
serum 25(OH)D	JME	MR Egger	36	0.000578049	0.033347	0.986271	1.00058	0.937272	1.06816
serum 25(OH)D	JME	Weighted median	36	-0.00711032	0.00669058	0.287902	0.992915	0.979979	1.00602
serum 25(OH)D	JME	Inverse variance weighted	36	0.00344003	0.0078165	0.659866	1.00345	0.98819	1.01894
serum 25(OH)D	JME	Simple mode	36	-0.0131967	0.0119969	0.278837	0.98689	0.963955	1.01037
serum 25(OH)D	JME	Weighted mode	36	-0.012589	0.0127936	0.331867	0.98749	0.963036	1.01256
VDBP	Epilepsy	MR Egger	40	0.0235219	0.0971548	0.809999	1.0238	0.846283	1.23856
VDBP	Epilepsy	Weighted median	40	-0.0321277	0.0334386	0.336654	0.968383	0.906951	1.03398
VDBP	Epilepsy	Inverse variance weighted	40	-0.0298719	0.0283874	0.292665	0.97057	0.918043	1.0261
VDBP	Epilepsy	Simple mode	40	-0.0574772	0.0854982	0.50538	0.944143	0.798473	1.11639
VDBP	Epilepsy	Weighted mode	40	-0.0826359	0.0757243	0.281849	0.920686	0.793695	1.068
VDBP	Focal_Epilepsy	MR Egger	24	0.0249832	0.114254	0.828928	1.0253	0.819587	1.28264
VDBP	Focal_Epilepsy	Weighted median	24	0.00895985	0.0342022	0.793347	1.009	0.943578	1.07896
VDBP	Focal_Epilepsy	Inverse variance weighted	24	0.0247327	0.0274538	0.367651	1.02504	0.971342	1.08171
VDBP	Focal_Epilepsy	Simple mode	24	-0.00266341	0.07446	0.971775	0.99734	0.861909	1.15405
VDBP	Focal_Epilepsy	Weighted mode	24	-0.00266341	0.0703428	0.970123	0.99734	0.868893	1.14478
VDBP	GGE	MR Egger	59	-0.0867741	0.0483554	0.0780356	0.916884	0.833976	1.00803
VDBP	GGE	Weighted median	59	-0.00442951	0.0144938	0.759899	0.99558	0.967696	1.02427
VDBP	GGE	Inverse variance weighted	59	-0.000751826	0.0114097	0.947462	0.999248	0.97715	1.02185
VDBP	GGE	Simple mode	59	-0.00897742	0.034888	0.797842	0.991063	0.925559	1.0612
VDBP	GGE	Weighted mode	59	-0.0242723	0.029877	0.41988	0.97602	0.920507	1.03488
VDBP	Focal_HS	MR Egger	13	-0.0148355	0.0220418	0.5148	0.985274	0.943615	1.02877
VDBP	Focal_HS	Weighted median	13	-0.018223	0.0136691	0.182484	0.981942	0.955984	1.00861
VDBP	Focal_HS	Inverse variance weighted	13	0.000656559	0.0110376	0.952567	1.00066	0.979241	1.02254
VDBP	Focal_HS	Simple mode	13	0.041093	0.031433	0.215599	1.04195	0.979693	1.10816
VDBP	Focal_HS	Weighted mode	13	-0.0191381	0.013939	0.194869	0.981044	0.954604	1.00822
VDBP	Focal_lesion_negative	MR Egger	5	0.329212	0.284922	0.331579	1.38987	0.795141	2.42944
VDBP	Focal_lesion_negative	Weighted median	5	0.0699704	0.0519751	0.178229	1.07248	0.968603	1.18749
VDBP	Focal_lesion_negative	Inverse variance weighted	5	0.0564319	0.0538288	0.294473	1.05805	0.952112	1.17579
VDBP	Focal_lesion_negative	Simple mode	5	0.0598578	0.0584998	0.364051	1.06169	0.946673	1.19067
VDBP	Focal_lesion_negative	Weighted mode	5	0.0598578	0.0583999	0.363317	1.06169	0.946858	1.19044
VDBP	Focal_other_lesion	MR Egger	4	-0.0770527	0.181349	0.712266	0.925841	0.648887	1.321
VDBP	Focal_other_lesion	Weighted median	4	0.0362078	0.0414727	0.382635	1.03687	0.955922	1.12468
VDBP	Focal_other_lesion	Inverse variance weighted	4	0.0343156	0.0339022	0.311445	1.03491	0.968378	1.10602
VDBP	Focal_other_lesion	Simple mode	4	1.48605e-05	0.0569864	0.999808	1.00001	0.894332	1.11819
VDBP	Focal_other_lesion	Weighted mode	4	0.054601	0.0489174	0.345692	1.05612	0.959563	1.16239
VDBP	CAE	MR Egger	12	0.0171442	0.0332614	0.617449	1.01729	0.953088	1.08582
VDBP	CAE	Weighted median	12	-0.00622464	0.0137397	0.650519	0.993795	0.967389	1.02092
VDBP	CAE	Inverse variance weighted	12	-0.00890431	0.00985543	0.366265	0.991135	0.972174	1.01047
VDBP	CAE	Simple mode	12	0.000676044	0.0225821	0.976653	1.00068	0.957351	1.04596
VDBP	CAE	Weighted mode	12	-0.00813997	0.0218861	0.717015	0.991893	0.950244	1.03537
VDBP	GTCS	MR Egger	4	-0.0244822	0.0385558	0.590395	0.975815	0.904791	1.05241
VDBP	GTCS	Weighted median	4	0.000101787	0.0132131	0.993854	1.0001	0.974534	1.02634
VDBP	GTCS	Inverse variance weighted	4	-0.000618334	0.0119763	0.958824	0.999382	0.976196	1.02312
VDBP	GTCS	Simple mode	4	0.00679784	0.0192414	0.747237	1.00682	0.969558	1.04552
VDBP	GTCS	Weighted mode	4	0.00483745	0.0196817	0.821706	1.00485	0.966824	1.04437
VDBP	JAE	MR Egger	6	-0.0519275	0.0829593	0.565298	0.949398	0.806922	1.11703
VDBP	JAE	Weighted median	6	0.00686968	0.0146596	0.639347	1.00689	0.978374	1.03624
VDBP	JAE	Inverse variance weighted	6	0.00404001	0.0122765	0.742092	1.00405	0.980177	1.0285
VDBP	JAE	Simple mode	6	0.00693947	0.0223887	0.769098	1.00696	0.963732	1.05213
VDBP	JAE	Weighted mode	6	0.0064976	0.0220773	0.780347	1.00652	0.963894	1.05103
VDBP	JME	MR Egger	34	0.0245527	0.0350766	0.489002	1.02486	0.956765	1.09779
VDBP	JME	Weighted median	34	-0.0265798	0.0112143	0.0177803	0.97377	0.9526	0.995411
VDBP	JME	Inverse variance weighted	34	-0.0235593	0.00824156	0.00425514	0.976716	0.961065	0.992621
VDBP	JME	Simple mode	34	-0.0360943	0.0277291	0.202041	0.964549	0.913526	1.01842
VDBP	JME	Weighted mode	34	-0.0339037	0.0257752	0.197455	0.966665	0.919042	1.01675
