# Supplementary material for: Causal Relationships Between Epilepsy, Anti‐Epileptic Drugs, and Serum Vitamin D and Vitamin D Binding Protein: A Bidirectional and Drug Target Mendelian Randomization Study
Source: CNS Neurosci Ther. 2024 Dec 20;30(12):e70183. doi: 10.1111/cns.70183 (PMC11659638; doi:10.1111/cns.70183)
Supplement: Supplementary file 3 — Table S3. [file CNS-30-e70183-s001.xlsx]

## Sheet: Sheet1
Table S3. Genome-Wide Significant SNPs Associated with Serum 25(OH)D, VDBP, Epilepsy, and Its Subtypes Abbreviations: EAF, effect allele frequency; SE, standard error; R2, explained variance; 25(OH)D, 25-hydroxyvitamin D; VDBP, vitamin D binding protein; SNP, single nucleotide polymorphism; GGE, genetic generalized epilepsy; Focal_Lesion_Negative, Focal Epilepsy,documented lesion negative; Focal_…
Trait	SNP	Chromosome	Position	Effect allele	Other allele	EAF	BETA	SE	P	R2	F-Statistic
serum 25(OH)D	rs6671730	1	2339139	G	A	0.565711	0.015115	0.00197958	2.25018e-14	0.000140776	58.3002
serum 25(OH)D	rs35408430	1	17560195	C	T	0.657829	0.0213322	0.00206739	5.81643e-25	0.000256464	106.47
serum 25(OH)D	rs79598313	1	27284913	C	T	0.976633	0.0370228	0.00648419	1.1318e-08	7.8354e-05	32.6007
serum 25(OH)D	rs7522116	1	41835685	C	T	0.433716	0.0126086	0.00199431	2.57687e-10	9.74166e-05	39.9713
serum 25(OH)D	rs512083	1	46027355	T	C	0.539183	-0.0122018	0.00197554	6.5569e-10	9.24952e-05	38.1484
serum 25(OH)D	rs2131925	1	63025942	G	T	0.356411	0.0222318	0.00205242	2.42863e-27	0.000281803	117.332
serum 25(OH)D	rs7528419	1	109817192	A	G	0.775305	-0.0200747	0.00235052	1.33612e-17	0.000175204	72.9408
serum 25(OH)D	rs12123821	1	152179152	C	T	0.952459	-0.0772297	0.00460381	3.70853e-63	0.000675603	281.406
serum 25(OH)D	rs61815559	1	152271219	A	T	0.968583	-0.0845633	0.00564426	9.60264e-51	0.000544993	224.466
serum 25(OH)D	rs10908469	1	155468732	A	C	0.730274	-0.0158902	0.00221124	6.6659e-13	0.000124581	51.6401
serum 25(OH)D	rs79687284	1	214150821	G	C	0.965449	0.0295438	0.00537042	3.77203e-08	7.27519e-05	30.2633
serum 25(OH)D	rs2642439	1	220970499	A	G	0.31497	0.0145212	0.00211201	6.17571e-12	0.00011385	47.273
serum 25(OH)D	rs11122455	1	230304930	C	G	0.385944	-0.0126509	0.00201492	3.41591e-10	9.47051e-05	39.421
serum 25(OH)D	rs6547409	2	21190209	C	T	0.950242	-0.0279437	0.00452445	6.56801e-10	9.23969e-05	38.1449
serum 25(OH)D	rs13011615	2	21274167	A	T	0.864938	-0.0169587	0.00288288	4.03978e-09	8.42374e-05	34.6045
serum 25(OH)D	rs1260326	2	27730940	T	C	0.393449	-0.0224633	0.00200516	3.95221e-29	0.000301418	125.502
serum 25(OH)D	rs58387006	2	32579999	A	C	0.778152	0.0137174	0.0023619	6.33159e-09	8.14949e-05	33.7303
serum 25(OH)D	rs6723486	2	58979783	C	T	0.389437	0.0111173	0.00202854	4.24314e-08	7.3498e-05	30.0353
serum 25(OH)D	rs6724965	2	101440151	A	G	0.828539	0.0165826	0.00259881	1.76125e-10	9.78058e-05	40.7152
serum 25(OH)D	rs7569755	2	118648261	G	A	0.709372	-0.0132378	0.00217782	1.21331e-09	9.03686e-05	36.9477
serum 25(OH)D	rs1047891	2	211540507	C	A	0.684245	0.0125534	0.00210766	2.5837e-09	8.52188e-05	35.4749
serum 25(OH)D	rs2012736	2	234622379	C	A	0.919152	0.0481921	0.00360843	1.10147e-40	0.000430873	178.367
serum 25(OH)D	rs2246832	3	49881134	A	T	0.499443	-0.017206	0.00196305	1.86869e-18	0.000185069	76.824
serum 25(OH)D	rs113642272	3	85579472	G	T	0.364074	0.019613	0.00206013	1.72756e-21	0.000222951	90.6356
serum 25(OH)D	rs6438900	3	125148287	C	G	0.742009	-0.0133459	0.00225847	3.4363e-09	8.52236e-05	34.9194
serum 25(OH)D	rs34186890	3	141720712	A	G	0.74029	0.0149926	0.00224148	2.25187e-11	0.000107957	44.7388
serum 25(OH)D	rs78649910	4	3482213	T	A	0.893826	0.0193309	0.00320205	1.5695e-09	8.8938e-05	36.4458
serum 25(OH)D	rs4364259	4	15892159	G	A	0.797841	-0.0165067	0.0024674	2.23282e-11	0.000109908	44.755
serum 25(OH)D	rs4616820	4	57745481	C	T	0.535048	0.0123353	0.00198653	5.31702e-10	9.45328e-05	38.5575
serum 25(OH)D	rs12498888	4	70100832	C	A	0.704889	-0.0146644	0.00216731	1.32236e-11	0.000112099	45.7811
serum 25(OH)D	rs140090695	4	71879590	A	G	0.979559	0.0434697	0.00701497	5.76572e-10	9.49648e-05	38.3992
serum 25(OH)D	rs222053	4	72604344	C	T	0.69849	-0.0705557	0.00216371	1e-200	0.00262264	1063.33
serum 25(OH)D	rs843011	4	72658064	T	A	0.471762	-0.10044	0.00197333	1e-200	0.00626264	2590.68
serum 25(OH)D	rs4382012	4	72831686	T	C	0.680601	0.0422218	0.00211636	1.49303e-88	0.000966366	398.01
serum 25(OH)D	rs75083111	4	73216116	G	T	0.957161	0.0711624	0.00483809	5.662e-49	0.000519492	216.348
serum 25(OH)D	rs6834488	4	88178919	C	T	0.576288	0.0146317	0.00199028	1.9587e-13	0.000130639	54.0457
serum 25(OH)D	rs189407772	4	100146674	A	G	0.977308	-0.0530974	0.00661678	1.01802e-15	0.000156166	64.3951
serum 25(OH)D	rs3890624	4	166251068	A	G	0.604899	-0.0112736	0.00203846	3.19364e-08	7.59451e-05	30.5859
serum 25(OH)D	rs1966478	5	118627319	T	C	0.307039	0.0123541	0.00213261	6.91644e-09	8.114e-05	33.5583
serum 25(OH)D	rs72834856	6	22801858	T	G	0.927943	0.0235978	0.00379173	4.86222e-10	9.3414e-05	38.7318
serum 25(OH)D	rs9467550	6	25653401	A	G	0.894762	0.0188955	0.00319549	3.35618e-09	8.44322e-05	34.9657
serum 25(OH)D	rs11751024	6	32586236	C	A	0.602667	0.0125611	0.00200538	3.75952e-10	9.44797e-05	39.2339
serum 25(OH)D	rs143069752	6	40962537	T	A	0.932651	-0.0224092	0.00392801	1.16362e-08	7.90262e-05	32.5467
serum 25(OH)D	rs9476310	6	57767576	C	T	0.488661	-0.0117234	0.00197015	2.67337e-09	8.56195e-05	35.4086
serum 25(OH)D	rs2608984	6	131918839	A	T	0.834761	0.0208623	0.00264074	2.78567e-15	0.000150132	62.4127
serum 25(OH)D	rs17144574	7	21563471	T	C	0.766294	0.01526	0.00233815	6.73e-11	0.000104402	42.5956
serum 25(OH)D	rs7784802	7	64015379	A	T	0.639012	-0.0137867	0.00204009	1.40038e-11	0.000109794	45.6691
serum 25(OH)D	rs41301394	7	75612803	C	T	0.718135	-0.0126168	0.00217969	7.10925e-09	8.06832e-05	33.5049
serum 25(OH)D	rs1858889	7	107117447	A	C	0.498467	-0.0111372	0.00196228	1.38169e-08	7.75271e-05	32.2129
serum 25(OH)D	rs2346264	7	133536351	A	C	0.217301	0.0147004	0.00239864	8.86225e-10	9.18714e-05	37.5602
serum 25(OH)D	rs804281	8	11611865	A	G	0.416402	-0.0157516	0.00199025	2.48467e-15	0.000150819	62.6375
serum 25(OH)D	rs34726834	8	25889606	C	T	0.747975	-0.0149657	0.00227206	4.49358e-11	0.00010553	43.3865
serum 25(OH)D	rs57459725	8	61312205	C	G	0.867087	0.0176615	0.00289594	1.06936e-09	8.97387e-05	37.1943
serum 25(OH)D	rs12056768	8	116988527	T	G	0.417109	0.021949	0.00199283	3.27304e-28	0.000293318	121.308
serum 25(OH)D	rs13284054	9	107669073	T	C	0.882245	-0.0185546	0.00308554	1.8168e-09	8.95112e-05	36.161
serum 25(OH)D	rs9409266	9	125745042	G	A	0.138879	0.0184021	0.00283662	8.73653e-11	0.000101346	42.0855
serum 25(OH)D	rs532436	9	136149830	G	A	0.816204	0.0169916	0.00252848	1.81588e-11	0.000108501	45.1595
serum 25(OH)D	rs10822145	10	64934548	C	T	0.524576	0.012578	0.00196683	1.60462e-10	9.86488e-05	40.8968
serum 25(OH)D	rs3925446	10	91495322	G	A	0.800891	-0.0162616	0.00245773	3.67794e-11	0.000105533	43.7782
serum 25(OH)D	rs4418728	10	94839724	G	T	0.54832	-0.0121203	0.00196937	7.53657e-10	9.10879e-05	37.8767
serum 25(OH)D	rs2297991	10	113913222	T	C	0.279471	-0.0120361	0.00218295	3.51448e-08	7.30303e-05	30.4007
serum 25(OH)D	rs117862422	11	13210063	T	C	0.986412	0.0541519	0.00850362	1.91393e-10	9.81849e-05	40.5527
serum 25(OH)D	rs149031696	11	14168934	G	A	0.987728	0.323078	0.00892058	1e-200	0.00315613	1311.68
serum 25(OH)D	rs34564115	11	14546699	C	T	0.635374	0.0702012	0.00205024	1e-200	0.0028507	1172.41
serum 25(OH)D	rs146128209	11	14683683	A	G	0.929139	0.057293	0.00383087	1.43171e-50	0.000539837	223.67
serum 25(OH)D	rs117592720	11	14980137	T	C	0.973925	-0.0714259	0.00618256	7.14544e-31	0.000324106	133.467
serum 25(OH)D	rs523583	11	66070146	A	C	0.531176	-0.011223	0.00200655	2.22936e-08	7.83131e-05	31.2837
serum 25(OH)D	rs1660818	11	71028249	G	A	0.676794	-0.0159911	0.00210128	2.73688e-14	0.000139756	57.9147
serum 25(OH)D	rs36037728	11	71111987	C	T	0.973824	0.0589489	0.006138	7.69517e-22	0.00022154	92.2354
serum 25(OH)D	rs12807718	11	71171170	T	C	0.212478	-0.110888	0.00239471	1e-200	0.00512668	2144.19
serum 25(OH)D	rs964184	11	116648917	G	C	0.131625	-0.0431884	0.00289883	3.36693e-50	0.000532977	221.967
serum 25(OH)D	rs2847500	11	120114421	G	A	0.876495	0.0221038	0.00298092	1.21523e-13	0.000132077	54.9836
serum 25(OH)D	rs12317268	12	21352541	A	G	0.849004	0.0206326	0.00274181	5.26505e-14	0.000136725	56.6283
serum 25(OH)D	rs2171427	12	24822154	G	A	0.845097	0.0154101	0.00273753	1.81034e-08	7.77268e-05	31.6879
serum 25(OH)D	rs11182428	12	38526387	T	C	0.479988	0.0123489	0.00196317	3.16865e-10	9.51992e-05	39.5677
serum 25(OH)D	rs8181687	12	68661596	G	A	0.42096	-0.0116958	0.00198761	3.99621e-09	8.35674e-05	34.6256
serum 25(OH)D	rs10859995	12	96375682	T	C	0.41738	0.0399464	0.00198939	1.11049e-89	0.000967712	403.195
serum 25(OH)D	rs73413596	12	111582630	T	C	0.926128	-0.0237483	0.00376674	2.88691e-10	9.63209e-05	39.7497
serum 25(OH)D	rs34284484	13	55710231	T	G	0.714404	0.0123129	0.002169	1.37258e-08	7.76676e-05	32.2256
serum 25(OH)D	rs8018720	14	39556185	G	C	0.176691	0.0383637	0.0025687	1.94818e-50	0.00053559	223.056
serum 25(OH)D	rs142004400	14	50829560	A	C	0.965458	0.0332364	0.00537846	6.429e-10	9.22691e-05	38.1867
serum 25(OH)D	rs2756119	14	104001517	G	A	0.616734	-0.0121881	0.0020411	2.35302e-09	8.77605e-05	35.6569
serum 25(OH)D	rs1532085	15	58683366	A	G	0.38512	-0.0260168	0.0020142	3.62404e-38	0.000400663	166.841
serum 25(OH)D	rs1800588	15	58723675	C	T	0.784792	0.0329963	0.00238443	1.4981e-43	0.000459846	191.497
serum 25(OH)D	rs62012766	15	63852834	T	C	0.842886	0.0181582	0.00269511	1.61169e-11	0.000109204	45.3934
serum 25(OH)D	rs2123930	15	100231033	G	A	0.720639	0.014114	0.00219611	1.30305e-10	0.0001002	41.304
serum 25(OH)D	rs77924615	16	20392332	G	A	0.806554	0.0144881	0.00251244	8.09141e-09	8.18228e-05	33.253
serum 25(OH)D	rs8063565	16	30883965	G	C	0.266401	-0.0123302	0.00221722	2.6807e-08	7.44299e-05	30.9259
serum 25(OH)D	rs11076175	16	57006378	A	G	0.821625	-0.023978	0.00256672	9.46213e-21	0.000210364	87.2708
serum 25(OH)D	rs11542462	16	82033810	G	A	0.865652	0.0232523	0.00287287	5.78604e-16	0.000157356	65.5088
serum 25(OH)D	rs34177108	16	89893375	C	A	0.732498	0.0122879	0.00223709	3.95618e-08	7.41345e-05	30.1709
serum 25(OH)D	rs12949853	17	7570878	G	A	0.193274	-0.0144344	0.00253426	1.22845e-08	8.12295e-05	32.4411
serum 25(OH)D	rs61003750	17	40793128	G	C	0.693239	0.0120389	0.0021399	1.8455e-08	7.70024e-05	31.6509
serum 25(OH)D	rs2952289	17	66464414	C	T	0.201966	-0.0178756	0.00245386	3.2242e-13	0.000128885	53.0667
serum 25(OH)D	rs2659007	17	79217478	G	A	0.549026	-0.0114099	0.00198953	9.75225e-09	8.04766e-05	32.8899
serum 25(OH)D	rs8091117	18	28919794	C	A	0.934736	0.02514	0.0039672	2.34349e-10	9.64654e-05	40.1571
serum 25(OH)D	rs4121823	18	47144223	T	A	0.154674	0.0185043	0.00273512	1.32891e-11	0.000111789	45.7712
serum 25(OH)D	rs2037511	18	61366207	G	A	0.834022	-0.0170377	0.00263857	1.06696e-10	0.00010018	41.6951
serum 25(OH)D	rs142158911	19	11190534	G	A	0.885371	-0.0266711	0.00309689	7.16666e-18	0.00018016	74.1703
serum 25(OH)D	rs12462826	19	11955767	G	A	0.631287	0.0131168	0.00204832	1.51661e-10	9.99488e-05	41.0072
serum 25(OH)D	rs8107974	19	19388500	A	T	0.923752	-0.0386164	0.00369585	1.48701e-25	0.000262521	109.173
serum 25(OH)D	rs3814995	19	36342212	C	T	0.68844	0.0126428	0.00211677	2.33427e-09	8.56945e-05	35.673
serum 25(OH)D	rs429358	19	45411941	T	C	0.84751	0.0231982	0.00272644	1.76054e-17	0.000173897	72.3964
serum 25(OH)D	rs212100	19	48376995	T	C	0.164003	0.065701	0.00264866	7.83577e-136	0.00148016	615.307
serum 25(OH)D	rs62115743	19	51514874	C	T	0.918487	-0.0274464	0.00361625	3.20575e-14	0.000140917	57.6042
serum 25(OH)D	rs11606	19	54658102	C	G	0.574822	-0.0112201	0.00201965	2.76841e-08	7.69363e-05	30.8632
serum 25(OH)D	rs2207132	20	39142516	G	A	0.96711	0.0386454	0.00549169	1.96319e-12	0.000118955	49.5203
serum 25(OH)D	rs1841850	20	52718179	A	C	0.886988	-0.0279578	0.00310724	2.30665e-19	0.000195863	80.9574
serum 25(OH)D	rs8121940	20	52742306	C	G	0.804752	0.037716	0.00247344	1.68777e-52	0.000559273	232.514
serum 25(OH)D	rs2229742	21	16339172	G	C	0.896533	0.0251367	0.00322012	5.89653e-15	0.000146373	60.9358
serum 25(OH)D	rs6003465	22	23365501	T	C	0.668017	0.0119188	0.0020906	1.19014e-08	7.89709e-05	32.503
serum 25(OH)D	rs2074735	22	31535872	G	C	0.935944	-0.027808	0.00400859	4.00251e-12	0.0001156	48.1234
serum 25(OH)D	rs115621755	22	50853134	C	T	0.672873	0.012627	0.00209027	1.53327e-09	8.79331e-05	36.4918
VDBP	rs10919658	1	199273922	C	T	0.222911	-0.0255205	0.00457633	2.45226e-08	0.000474131	31.0988
VDBP	rs112704913	4	72571221	G	A	0.0280967	0.0795273	0.0115878	6.74284e-12	0.000727226	47.101
VDBP	rs7734334	5	131815004	A	C	0.33499	-0.0241894	0.00411557	4.16431e-09	0.000550072	34.5454
VDBP	rs59272337	6	109638895	T	C	0.403306	-0.0212742	0.0038902	4.53457e-08	0.000456676	29.9063
VDBP	rs73226478	8	23364478	A	G	0.25493	0.0245631	0.00445642	3.55095e-08	0.00048064	30.3804
VDBP	rs8180991	8	126500350	G	C	0.252322	0.0305985	0.00439803	3.46791e-12	0.000743853	48.4043
VDBP	rs385893	9	4763176	T	C	0.457651	0.0211768	0.00383394	3.32296e-08	0.000469628	30.5091
VDBP	rs78679318	9	113033907	G	T	0.210557	0.0275808	0.00473371	5.66132e-09	0.000530607	33.9477
VDBP	rs635634	9	136155000	T	C	0.200181	0.0407413	0.00476035	1.14389e-17	0.00111557	73.2474
VDBP	rs34428798	12	88828730	C	T	0.286833	-0.0306272	0.00421968	3.92307e-13	0.000803352	52.6812
VDBP	rs3184504	12	111884608	T	C	0.510895	-0.0381149	0.00381515	1.67875e-23	0.00151962	99.8082
VDBP	rs1345901	16	79728049	C	T	0.364017	0.0230637	0.00399378	7.69974e-09	0.000517823	33.3495
VDBP	rs60137005	17	38129996	T	A	0.492344	-0.0301217	0.00380916	2.62179e-15	0.000952842	62.5317
VDBP	rs6067464	20	49100045	A	G	0.454136	0.0216103	0.00382615	1.62267e-08	0.000486178	31.9005
Epilepsy	rs72661446	1	23740708	A	C	63824	8.093e-07	-0.0409677	0.00830483	0.000381141	24.3345
Epilepsy	rs2488248	1	207899682	T	C	64908	3.173e-06	0.026085	0.00559883	0.000334316	21.7064
Epilepsy	rs111907427	2	814643	A	T	62634	1.07e-06	0.0826715	0.0169478	0.000379773	23.795
Epilepsy	rs2678901	2	58138651	A	G	65021	7.412e-12	0.0386792	0.00564742	0.000720944	46.9089
Epilepsy	rs1991912	2	80799512	T	C	64727	2.521e-06	0.0268378	0.0057029	0.000342044	22.1464
Epilepsy	rs75900178	2	120587686	T	C	60910	1.868e-06	0.071331	0.0149635	0.000372953	22.7243
Epilepsy	rs2288196	2	152381895	A	G	64916	2.685e-06	-0.0268344	0.00571674	0.000339313	22.0337
Epilepsy	rs60055328	2	166940799	T	C	64829	4.187e-12	0.0450595	0.00650115	0.000740482	48.0388
Epilepsy	rs16832848	2	191569708	A	G	64713	3.424e-06	-0.0272534	0.00586852	0.000333167	21.5667
Epilepsy	rs2470565	3	11919651	T	C	64226	2.814e-06	0.0331755	0.00708272	0.000341499	21.9399
Epilepsy	rs13098268	3	30368470	A	G	63007	1.846e-06	-0.0679121	0.0142373	0.000361	22.753
Epilepsy	rs772624	3	36299291	T	G	64954	6.794e-08	-0.0314989	0.00583637	0.000448248	29.1276
Epilepsy	rs9817162	3	115148392	T	C	64524	2.984e-06	-0.0263889	0.00564831	0.000338182	21.8276
Epilepsy	rs11134138	5	6093701	T	C	64833	1.567e-07	-0.0292428	0.00557538	0.000424152	27.5099
Epilepsy	rs11745883	5	73111953	A	G	64915	3.455e-07	-0.0285592	0.00560314	0.000400059	25.9794
Epilepsy	rs289032	5	114121194	A	G	64963	2.053e-06	0.0270923	0.00570605	0.00034691	22.5435
Epilepsy	rs7805828	7	22758562	A	G	65100	1.107e-07	0.0299064	0.0056342	0.000432622	28.175
Epilepsy	rs11773131	7	66513939	A	T	63998	4.14e-06	0.0299579	0.00650692	0.000331112	21.1969
Epilepsy	rs4730347	7	78138925	A	G	64664	3.747e-06	0.0257649	0.0055708	0.000330696	21.3905
Epilepsy	rs6960173	7	92991949	C	G	64001	4.446e-06	0.0259033	0.00564465	0.000328943	21.0589
Epilepsy	rs4732135	7	135397336	A	G	64565	1.811e-06	-0.026829	0.00562098	0.000352735	22.7816
Epilepsy	rs117205155	8	10981008	A	C	59947	1.881e-07	0.155924	0.029922	0.000452788	27.1547
Epilepsy	rs78107263	8	89397557	A	G	64990	4.696e-06	0.0407231	0.00889539	0.000322388	20.9581
Epilepsy	rs9298759	9	16375403	A	G	64133	1.283e-06	0.0299665	0.00618887	0.000365445	23.445
Epilepsy	rs4744696	9	76435220	A	G	64917	7.562e-08	-0.0388167	0.00721902	0.000445187	28.9122
Epilepsy	rs6559752	9	86570075	T	C	64943	1.98e-08	-0.0352029	0.00627055	0.000485083	31.5171
Epilepsy	rs3740422	10	103565960	C	G	64813	1.819e-09	0.0351112	0.00583922	0.000557559	36.1561
Epilepsy	rs9704355	11	125348331	C	G	65016	3.803e-06	-0.032915	0.00712138	0.000328481	21.3629
Epilepsy	rs7953741	12	120590445	A	G	64912	2.179e-06	0.0370401	0.00782097	0.000345431	22.4297
Epilepsy	rs618179	13	44442033	A	G	61036	2.838e-06	-0.0791837	0.0169124	0.000359032	21.921
Epilepsy	rs4301905	13	53167513	T	C	64992	1.926e-07	-0.0293497	0.00563766	0.000416852	27.1025
Epilepsy	rs72683335	14	80351333	T	G	65030	4.261e-06	0.0420834	0.00915254	0.00032501	21.1416
Epilepsy	rs10873348	14	83710088	T	G	64952	3.165e-06	0.028788	0.00617768	0.000334232	21.7156
Epilepsy	rs1950182	14	86055554	C	G	63631	2.378e-06	0.0264907	0.00561481	0.000349711	22.2596
Epilepsy	rs4932477	15	89702298	T	C	64394	9.395e-08	-0.029784	0.00557961	0.000442318	28.4943
Epilepsy	rs4638568	16	50045839	A	G	64125	5.08e-07	-0.0579327	0.0115335	0.000393315	25.2305
Epilepsy	rs61580908	16	77334604	T	C	64487	2.866e-06	0.0402108	0.00859206	0.000339535	21.9024
Epilepsy	rs72835272	17	8194318	A	G	63380	8.02e-08	-0.0301422	0.00561621	0.000454284	28.8047
Epilepsy	rs7208909	17	65833546	T	C	64945	2.693e-06	-0.032215	0.00686448	0.000339017	22.0242
Epilepsy	rs75280876	18	59274578	A	T	64527	2.59e-07	-0.0560013	0.0108719	0.000411035	26.5329
Epilepsy	rs11907928	20	33848456	T	G	64219	4.028e-07	0.0377632	0.0074513	0.000399806	25.6846
Epilepsy	rs6100474	20	58092596	T	C	64189	4.022e-06	-0.0271085	0.00588036	0.000330988	21.2522
Epilepsy	rs76464759	21	25808751	T	G	64520	3.222e-07	0.0564179	0.0110407	0.000404561	26.112
Epilepsy	rs2223269	22	35030207	T	C	64920	2.861e-06	0.0309349	0.0066086	0.000337417	21.9118
Focal_Epilepsy	rs6541281	1	231813134	T	C	42659	2.605e-06	0.0322362	0.00685876	0.000517585	22.09
Focal_Epilepsy	rs112153128	2	18901976	C	G	42669	1.727e-06	0.0496305	0.0103764	0.000535894	22.8773
Focal_Epilepsy	rs4851251	2	100753490	T	C	43574	3.995e-06	0.0353948	0.00767449	0.000487933	21.2706
Focal_Epilepsy	rs7568090	2	167074594	A	C	43588	1.046e-06	-0.0391693	0.00802157	0.000546749	23.8437
Focal_Epilepsy	rs35416677	2	240377003	A	C	43042	3.234e-06	-0.0521392	0.0112007	0.000503208	21.669
Focal_Epilepsy	rs2470565	3	11919651	T	C	43157	9.586e-07	0.042426	0.00865837	0.000556057	24.01
Focal_Epilepsy	rs7610619	3	39186200	C	G	43600	4.227e-06	-0.0568898	0.0123674	0.000485104	21.1598
Focal_Epilepsy	rs11134138	5	6093701	T	C	43587	2.705e-07	-0.0349637	0.0067983	0.000606504	26.4505
Focal_Epilepsy	rs62343369	5	9178683	T	C	43467	1.683e-06	0.0443738	0.00926771	0.000527157	22.9249
Focal_Epilepsy	rs116753937	5	164442981	T	C	39979	1.89e-06	0.132244	0.0277533	0.000567631	22.7051
Focal_Epilepsy	rs7738855	6	2525055	T	C	43297	1.323e-07	0.0624423	0.0118352	0.000642525	27.836
Focal_Epilepsy	rs7805828	7	22758562	A	G	43785	2.354e-06	0.0324574	0.00687657	0.000508578	22.2784
Focal_Epilepsy	rs10246978	7	78147094	T	C	43766	4.099e-06	0.0315177	0.00684275	0.000484529	21.2152
Focal_Epilepsy	rs4732135	7	135397336	A	G	43408	2.49e-06	-0.03227	0.00685283	0.000510607	22.1747
Focal_Epilepsy	rs1525538	7	149075131	T	G	43499	1.389e-06	-0.0385928	0.00799519	0.000535381	23.3
Focal_Epilepsy	rs7849871	9	80813747	T	C	43647	1.785e-06	-0.0385736	0.00807655	0.000522357	22.8102
Focal_Epilepsy	rs4979006	9	114337406	T	C	43512	2.878e-07	0.0383356	0.00747137	0.000604717	26.3272
Focal_Epilepsy	rs502864	10	99764930	T	C	43611	4.73e-06	0.0335508	0.00733189	0.000479943	20.9399
Focal_Epilepsy	rs10833113	11	19476053	A	G	42659	8.306e-07	0.0343126	0.00696279	0.000568988	24.2851
Focal_Epilepsy	rs28612129	12	114134151	A	T	41688	1.425e-06	-0.100312	0.0208074	0.000557234	23.2418
Focal_Epilepsy	rs7313956	12	133313372	A	C	43423	1.835e-06	-0.0409632	0.00858588	0.000523951	22.7624
Focal_Epilepsy	rs512583	13	30518125	A	G	43762	3.017e-06	0.0400197	0.00856953	0.000498127	21.8089
Focal_Epilepsy	rs2147676	13	53286126	A	G	43623	1.503e-06	0.0326105	0.00677832	0.000530328	23.1457
Focal_Epilepsy	rs9525161	13	96886373	A	G	43604	1.625e-06	-0.0325861	0.00679584	0.000527039	22.9921
Focal_Epilepsy	rs2302756	13	113900197	A	G	43753	1.511e-06	0.0380735	0.00791549	0.000528533	23.1361
Focal_Epilepsy	rs2753616	14	86073892	A	G	43577	9.694e-07	-0.033605	0.00686097	0.00055025	23.9904
Focal_Epilepsy	rs143770404	15	91723744	A	G	42610	3.262e-06	-0.037955	0.00815536	0.000508089	21.6597
Focal_Epilepsy	rs7171131	15	92504340	T	C	43533	4.75e-06	-0.0330014	0.00721183	0.000480802	20.9399
Focal_Epilepsy	rs61580908	16	77334604	T	C	43349	1.062e-06	0.0508962	0.0104296	0.000549083	23.8142
GGE	rs2493254	1	3380557	T	C	23258	4.287e-06	-0.0850359	0.0184981	0.000907864	21.1325
GGE	rs2412215	1	7089050	C	G	23328	7.133e-08	-0.0499842	0.00927695	0.00124301	29.0305
GGE	rs12137398	1	7790548	T	C	23065	1.902e-06	-0.0560988	0.0117756	0.000983101	22.6956
GGE	rs10920265	1	201822955	T	C	23203	1.189e-06	-0.0558116	0.011491	0.00101575	23.5903
GGE	rs10863593	1	208018074	T	C	23324	4.793e-06	-0.0456411	0.00997838	0.000896266	20.9215
GGE	rs876793	1	237852083	T	C	22825	8.674e-10	-0.0603792	0.00984657	0.00164482	37.6015
GGE	rs2176263	2	24092773	C	G	23262	2.171e-06	-0.0447832	0.00945392	0.00096378	22.4391
GGE	rs11688767	2	57988194	A	T	23283	1.49e-19	0.0837222	0.00925618	0.00350181	81.8121
GGE	rs2945452	2	104469422	A	T	23015	2.223e-12	0.0653729	0.00931238	0.00213684	49.2804
GGE	rs147531606	2	120588106	A	G	22917	1.393e-07	0.129393	0.0245714	0.00120869	27.7308
GGE	rs1346614	2	155388008	T	G	22721	2.379e-06	0.0451727	0.00957453	0.00097882	22.2596
GGE	rs11890028	2	166943277	T	G	23225	6.234e-08	0.0556812	0.0102885	0.00125964	29.2896
GGE	rs11677484	2	191578172	T	G	23288	1.09e-09	0.0640052	0.0104995	0.00159333	37.1615
GGE	rs10498240	2	230734531	A	C	23174	3.775e-06	-0.0457505	0.00989627	0.000921477	21.3722
GGE	rs11720653	3	17439510	T	C	22769	9.358e-08	0.0541061	0.0101341	0.00125047	28.5051
GGE	rs12638247	3	20101137	T	C	23161	2.911e-06	-0.0531239	0.0113585	0.000943644	21.8745
GGE	rs17243029	3	36290458	A	G	23184	1.817e-10	0.0591711	0.00928028	0.00175059	40.6534
GGE	rs739431	3	50255305	A	G	23329	1.077e-10	0.0857523	0.0132826	0.00178357	41.6798
GGE	rs1491686	3	70092287	A	G	23275	9.669e-07	0.045567	0.00930319	0.00102976	23.9904
GGE	rs1392259	3	115155224	A	G	23220	1.406e-06	-0.0453871	0.00940861	0.00100128	23.2709
GGE	rs6807049	3	181073854	T	G	23331	9.113e-07	-0.0504937	0.0102839	0.00103232	24.1079
GGE	rs59588638	4	3233614	T	C	23248	2.432e-08	0.0863246	0.0154759	0.00133668	31.1141
GGE	rs1463849	4	31148846	A	G	23239	9.51e-11	-0.0611204	0.00943945	0.00180101	41.9256
GGE	rs11943905	4	46397617	T	C	23134	9.962e-08	0.0554414	0.0104076	0.00122524	28.377
GGE	rs12659394	5	19960174	T	C	23344	3.842e-06	0.0430716	0.00932286	0.000913584	21.3444
GGE	rs2365763	5	88980640	T	G	23125	1.871e-06	0.0760998	0.0159639	0.000981789	22.7242
GGE	rs419677	5	109012310	A	G	23258	8.28e-07	0.0504007	0.0102253	0.0010436	24.2952
GGE	rs4596374	5	114221505	T	C	23178	2.379e-12	-0.065213	0.00930286	0.00211581	49.14
GGE	rs1369126	5	136532351	C	G	23276	1.823e-10	-0.0591673	0.0092797	0.00174368	40.6533
GGE	rs11740812	5	175324280	A	G	23049	6.565e-07	-0.0470935	0.00946793	0.00107234	24.7407
GGE	rs4052834	6	16974460	A	G	23299	5.544e-08	0.0616669	0.0113504	0.00126541	29.5177
GGE	rs2077537	6	31606522	C	G	23307	2.158e-06	-0.0551486	0.0116396	0.000962334	22.4488
GGE	rs2350523	6	65833692	C	G	23240	6.373e-07	0.051846	0.0104108	0.00106611	24.8006
GGE	rs9401560	6	98534495	C	G	22936	1.217e-06	-0.114213	0.0235345	0.00102588	23.5516
GGE	rs13219424	6	128332084	T	C	22892	2.679e-07	-0.052234	0.0101524	0.0011551	26.4709
GGE	rs588277	6	158114365	T	C	22975	1.433e-06	-0.0490472	0.0101758	0.00101026	23.2323
GGE	rs117773972	7	20388083	T	C	22854	3.428e-06	0.179171	0.0385895	0.000942461	21.5574
GGE	rs37276	7	41343524	T	G	22738	3.782e-09	-0.0647283	0.0109839	0.0015251	34.7276
GGE	rs7810452	7	86034853	C	G	23353	1.282e-06	0.0450297	0.0092979	0.00100343	23.4546
GGE	rs6999315	8	18795045	A	G	23062	2.544e-06	0.0552038	0.011733	0.000959056	22.1371
GGE	rs1467048	8	131024547	A	G	23163	2.227e-06	-0.0572848	0.0121058	0.000965861	22.3919
GGE	rs13294415	9	77669152	C	G	23035	7.377e-07	-0.0561936	0.01135	0.00106309	24.5122
GGE	rs295268	9	86429305	T	C	23276	4.303e-12	0.0728398	0.0105153	0.00205745	47.9837
GGE	rs13301660	9	139340802	T	C	23250	4.089e-06	-0.0482708	0.0104777	0.000912127	21.2245
GGE	rs1410058	10	97133863	A	G	23248	1.23e-07	0.0491317	0.00928941	0.00120192	27.9735
GGE	rs3740422	10	103565960	C	G	23237	3.071e-13	0.0711735	0.00976183	0.00228265	53.1587
GGE	rs10741221	10	132504139	T	C	23267	2.324e-08	-0.051965	0.00930272	0.00133942	31.2034
GGE	rs2072114	11	61605215	A	G	23254	1.434e-06	0.0674774	0.0139995	0.000998154	23.2323
GGE	rs74651462	11	99578804	A	G	23248	4.723e-06	0.0896895	0.0195957	0.000900372	20.9489
GGE	rs4762030	12	52323461	T	G	22832	6.896e-10	0.199289	0.0323101	0.00166365	38.0443
GGE	rs12832640	12	81578851	A	T	23311	4.968e-08	-0.0505361	0.00926928	0.0012736	29.7243
GGE	rs73177990	12	104552937	T	C	23152	9.42e-07	-0.0884431	0.0180386	0.00103734	24.0393
GGE	rs11065302	12	121306387	T	C	23298	3.051e-06	0.0762818	0.0163449	0.000934093	21.781
GGE	rs7134809	12	133389998	T	C	23042	2.67e-07	0.0648807	0.0126104	0.0011476	26.4712
GGE	rs9581702	13	27131688	T	C	23311	1.278e-06	-0.0485545	0.0100257	0.00100524	23.4547
GGE	rs9301451	13	89324988	T	C	23161	7.046e-07	-0.0479511	0.00966756	0.00106116	24.6016
GGE	rs3131574	15	50740939	A	C	23262	3.574e-07	0.0472946	0.00929167	0.00111261	25.9081
GGE	rs7163861	15	61632785	A	G	23194	2.765e-06	0.0492542	0.0105064	0.000946736	21.9775
GGE	rs62014006	16	7344941	T	G	23108	3.611e-09	0.05501	0.00932215	0.00150478	34.8218
GGE	rs62037373	16	28893295	C	G	22884	2.768e-07	0.0497063	0.00967238	0.00115282	26.4093
GGE	rs2585398	17	8054860	A	C	22744	5.835e-10	-0.0582624	0.00940475	0.0016847	38.378
GGE	rs4123417	17	18715642	T	C	23087	2.174e-07	0.0482406	0.00930568	0.00116277	26.8738
GGE	rs16955463	17	46399497	T	G	23307	7.473e-10	-0.0647347	0.0105157	0.00162347	37.8964
GGE	rs755046	17	48610272	C	G	23296	2.711e-06	0.0483634	0.0103076	0.0009442	22.015
GGE	rs9949868	18	29727583	A	G	22969	3.656e-06	-0.0433178	0.00935589	0.000932509	21.4369
GGE	rs75483641	19	2123928	T	C	23086	6.928e-11	-0.084556	0.0129647	0.0018393	42.5367
GGE	rs11701610	21	21677669	A	T	23098	4.081e-09	0.0557533	0.00948024	0.00149526	34.5862
GGE	rs2833089	21	32165561	A	G	23276	1.183e-11	-0.0649879	0.00958241	0.00197236	45.9955
GGE	rs2836950	21	40604429	C	G	23038	5.583e-07	0.0484515	0.00968061	0.00108625	25.0501
GGE	rs5761202	22	26191160	T	C	23254	3.054e-06	-0.0478976	0.010263	0.000935862	21.7811
GGE	rs35662099	22	38053909	T	C	23128	1.007e-06	-0.0460564	0.00941849	0.00103292	23.9121
GGE	rs469999	22	48637056	A	G	22974	3.519e-10	-0.062754	0.0100022	0.0017106	39.3633
CAE	rs72977751	1	98211103	A	C	4037	2.908e-06	0.181203	0.0387434	0.00539192	21.8744
CAE	rs12185644	2	58051769	A	C	4055	1.046e-12	-0.172224	0.0241752	0.0123671	50.7513
CAE	rs79863936	2	145381706	T	C	4054	6.505e-08	0.158907	0.0294055	0.00715551	29.2031
CAE	rs17444185	5	58574964	T	C	4073	2.931e-06	-0.120522	0.0257745	0.00534226	21.8651
CAE	rs116288962	5	85666147	A	G	4049	1.024e-06	0.349563	0.0715292	0.00586672	23.8827
CAE	rs4596374	5	114221505	T	C	4039	5.36e-07	-0.111577	0.0222575	0.00618647	25.1302
CAE	rs704729	11	35615422	T	C	4010	2.109e-06	0.106259	0.0224033	0.00558147	22.4961
CAE	rs146576202	12	97517333	T	C	3939	7.103e-07	0.445252	0.0897867	0.00620752	24.5917
CAE	rs11619585	13	49908873	T	C	3982	3.324e-06	0.123752	0.0266133	0.00540345	21.6226
CAE	rs8018540	14	42532814	A	C	4040	2.158e-07	-0.131207	0.0253052	0.00661373	26.884
CAE	rs55797840	17	9040532	A	G	4000	3.055e-06	-0.141226	0.0302606	0.00541841	21.7808
CAE	rs12481941	21	32173288	T	C	4058	7.517e-07	0.112913	0.0228199	0.00599997	24.4828
CAE	rs5759265	22	43695563	T	G	3998	2.762e-06	0.148185	0.0316093	0.0054698	21.9775
Focal_HS	rs17399618	1	99745415	A	G	4870	4.224e-06	0.186795	0.0406075	0.00432796	21.1601
Focal_HS	rs4008992	2	14692102	A	C	4870	1.89e-06	0.0975852	0.0204796	0.00464252	22.7052
Focal_HS	rs11904006	2	166942140	T	C	4870	1.611e-07	-0.118699	0.0226568	0.00560667	27.4471
Focal_HS	rs59849326	3	155559865	A	G	4870	8.119e-08	-0.345085	0.0643336	0.00587579	28.7724
Focal_HS	rs143246322	4	102030909	T	C	4870	2.734e-06	-0.197507	0.0421124	0.00449818	21.9961
Focal_HS	rs6956125	7	92991487	A	G	4870	5.58e-07	-0.101875	0.0203546	0.00511953	25.0501
Focal_HS	rs1659811	7	138340830	A	G	4870	1.305e-06	-0.374079	0.0773051	0.00478714	23.4159
Focal_HS	rs10429322	8	24467381	T	C	4870	3.475e-06	0.183293	0.0394944	0.00440507	21.5388
Focal_HS	rs56699626	10	64633733	T	C	4870	3.481e-06	0.313607	0.0675877	0.00440321	21.5296
Focal_HS	rs2271589	11	3660914	A	G	4870	3.606e-06	-0.241357	0.0520952	0.00438999	21.4647
Focal_HS	rs17860938	11	102652744	T	C	4870	4.002e-06	-0.141205	0.0306234	0.00434861	21.2615
Focal_HS	rs12306254	12	22265602	A	T	4870	4.135e-06	0.0976113	0.0212014	0.00433544	21.1968
Focal_HS	rs12426471	12	77721000	A	G	4870	1.469e-06	-0.105724	0.0219573	0.00473997	23.184
Focal_Lesion_Negative	rs10040295	5	117895905	A	G	19664	1.706e-06	-0.0528513	0.0110452	0.00116314	22.8962
Focal_Lesion_Negative	rs7044578	9	20886882	T	C	19664	7.653e-07	-0.0554591	0.0112175	0.00124161	24.4429
Focal_Lesion_Negative	rs630499	10	83943342	A	G	19664	3.34e-07	-0.0602707	0.0118108	0.00132267	26.0408
Focal_Lesion_Negative	rs9510032	13	22767031	T	C	19664	1.396e-07	-0.0849081	0.0161238	0.00140839	27.7309
Focal_Lesion_Negative	rs111871031	16	50098526	T	C	19664	2.433e-06	-0.0881248	0.0186943	0.00112891	22.2217
Focal_Other_Lesion	rs77994867	1	225505724	A	T	15143	1.526e-06	0.0848626	0.0176503	0.00152444	23.1168
Focal_Other_Lesion	rs4491854	3	27826932	A	C	15143	1.973e-06	0.0576037	0.0121118	0.0014917	22.6195
Focal_Other_Lesion	rs67163719	3	165482759	T	G	15143	1.378e-06	-0.0888109	0.018395	0.00153713	23.3095
Focal_Other_Lesion	rs5755125	22	34993396	C	G	15143	4.622e-06	0.0869169	0.0189734	0.00138408	20.9854
GTCS	rs10746513	1	232243823	A	T	1901	4.709e-06	0.189703	0.041447	0.0109112	20.9489
GTCS	rs16895890	6	65579577	A	G	1906	2.784e-07	0.38936	0.0757804	0.0136755	26.3991
GTCS	rs12223779	11	43267879	T	C	1908	4.538e-07	0.414553	0.082171	0.0131777	25.4521
GTCS	rs72764548	15	89944205	A	C	1890	7.928e-07	0.273162	0.0553296	0.0127454	24.3739
JAE	rs4659491	1	237433239	T	C	2602	6.026e-07	-0.138149	0.0276852	0.00948609	24.9
JAE	rs10005125	4	31959979	T	G	2593	2.724e-06	-0.185073	0.0394528	0.00842151	22.0055
JAE	rs28702936	4	186505097	T	G	2532	5.839e-07	0.14389	0.028801	0.00976927	24.9601
JAE	rs59886783	8	2732295	A	T	2589	3.194e-06	0.22593	0.0485037	0.00831715	21.6969
JAE	rs67433750	8	71006940	T	C	2583	4.235e-07	-0.148314	0.0293227	0.00981488	25.5833
JAE	rs639833	9	3911421	T	C	2586	3.466e-06	-0.14554	0.0313596	0.00826659	21.5389
JAE	rs1874985	10	1789394	T	G	2551	2.745e-06	0.132348	0.0282252	0.00855187	21.9867
JAE	rs12223844	11	110530935	A	G	2566	4.155e-06	0.172597	0.0374967	0.00819574	21.1875
JAE	rs914247	21	47609677	A	G	2602	1.797e-06	0.137347	0.0287638	0.00869322	22.8006
JME	rs6547820	2	28281545	A	G	6592	1.429e-06	0.101749	0.0211055	0.00351443	23.2418
JME	rs881427	2	55175282	A	G	6538	7.547e-07	-0.0925792	0.0187142	0.00373035	24.4728
JME	rs17631826	2	67094114	A	G	6544	7.191e-07	0.247946	0.0500294	0.00374046	24.562
JME	rs264976	2	104268557	T	C	6577	2.105e-06	-0.0826281	0.0174211	0.00340977	22.496
JME	rs1219898	2	122824480	T	C	6601	1.589e-06	0.112052	0.0233442	0.00347928	23.0399
JME	rs11677484	2	191578172	T	G	6582	2.157e-06	0.0938001	0.0197974	0.00340005	22.4487
JME	rs619656	3	29105651	A	G	6588	1.518e-06	-0.117842	0.0245045	0.00349917	23.1264
JME	rs16877398	4	25669764	A	G	6585	3.631e-06	0.184508	0.0398418	0.00324725	21.4463
JME	rs17537141	4	46302424	T	C	6454	4.628e-08	-0.134583	0.0246264	0.00460764	29.8661
JME	rs36009174	4	186151338	T	C	6532	1.536e-06	0.0842156	0.017523	0.00352469	23.0977
JME	rs852564	5	10942243	T	C	6437	3.723e-06	0.0814205	0.0176006	0.00331453	21.3999
JME	rs456605	5	55853436	A	G	6420	1.585e-06	0.0854659	0.0178054	0.00357706	23.04
JME	rs7712085	5	74587925	A	C	6571	6.284e-07	-0.160904	0.0322971	0.00376417	24.8203
JME	rs31597	5	109007557	T	C	6592	3.065e-06	0.0897337	0.0192314	0.00329285	21.7715
JME	rs1469249	5	113837198	A	G	6552	2.071e-06	0.101386	0.0213624	0.00342708	22.5245
JME	rs72823149	5	175296514	A	G	6382	3.964e-06	-0.0839065	0.0181891	0.00332431	21.2799
JME	rs7750412	6	33459368	A	G	6517	1.583e-07	0.117077	0.0223301	0.00420164	27.4892
JME	rs2383435	7	158628009	A	G	6552	2.237e-07	0.106061	0.020483	0.0040767	26.8117
JME	rs3019359	8	109754941	T	C	6571	2.887e-08	-0.0980191	0.0176675	0.00466382	30.7802
JME	rs1563165	8	131056677	A	G	6578	1.556e-06	0.087763	0.0182687	0.00349723	23.0785
JME	rs954415	10	85256560	T	C	6568	2.975e-07	-0.0979949	0.019121	0.00398429	26.2655
JME	rs2025852	10	97142245	T	C	6583	1.6e-06	0.0835496	0.0174134	0.00348589	23.0209
JME	rs11191193	10	103802408	A	G	6580	1.23e-07	-0.0973939	0.0184144	0.00423459	27.9736
JME	rs7958654	12	32023666	T	C	6475	1.987e-06	0.0834286	0.0175455	0.0034808	22.6099
JME	rs4762030	12	52323461	T	G	6573	6.839e-07	0.306543	0.0617284	0.00373899	24.6611
JME	rs2070614	12	96390336	T	C	6526	4.487e-06	0.0819589	0.0178676	0.00321475	21.0407
JME	rs12423629	12	108081217	T	C	6564	2.146e-06	-0.179582	0.0378944	0.00341079	22.4582
JME	rs8035726	15	60590414	T	C	6569	4.165e-06	-0.11084	0.02408	0.00321599	21.1875
JME	rs1046276	16	30914626	T	C	6542	6.055e-10	0.112875	0.018238	0.00582274	38.3037
JME	rs56101390	16	76237192	A	G	6596	3.8e-06	-0.104391	0.0225856	0.00322931	21.363
JME	rs6504210	17	46472712	A	G	6593	1.997e-06	-0.0832967	0.0175214	0.00341728	22.6005
JME	rs7506330	18	9177894	T	C	6554	4.109e-06	0.0804299	0.017462	0.00322752	21.2152
JME	rs1382403	18	28155819	A	G	6598	1.547e-06	0.0835239	0.0173827	0.0034881	23.088
JME	rs12982593	19	2175891	A	C	6573	2.851e-06	0.0816302	0.0174386	0.00332354	21.9118
JME	rs6128998	20	59577569	T	G	6543	3.454e-06	-0.101507	0.021867	0.00328353	21.5483
JME	rs133565	22	48639993	A	G	6559	1.168e-07	-0.0982345	0.0185418	0.0042625	28.0688
										0.132113
