# Supplementary material for: Causal Relationships Between Epilepsy, Anti‐Epileptic Drugs, and Serum Vitamin D and Vitamin D Binding Protein: A Bidirectional and Drug Target Mendelian Randomization Study
Source: CNS Neurosci Ther. 2024 Dec 20;30(12):e70183. doi: 10.1111/cns.70183 (PMC11659638; doi:10.1111/cns.70183)
Supplement: Supplementary file 4 — Table S4. [file CNS-30-e70183-s003.xlsx]

## Sheet: Sheet1
Table S4. Sensitivity analyses in Mendelian randomization of gene determined epilepsy and its subtypes with serum 25(OH)D and VDBP levels Abbreviations: 25(OH)D, 25-hydroxyvitamin D; VDBP, vitamin D binding protein; MR, Mendelian randomization; df, degrees of freedom; GGE, genetic generalized epilepsy; Focal_Lesion_Negative, Focal Epilepsy,documented lesion negative; Focal_HS, FocalEpilepsy,docum…
Outcome	Exposure	Inverse variance weighted			MR Egger
		Q	df	Q_pval	intercEpilepsyt	se	pval
Epilepsy	serum 25(OH)D	78.7722	59	0.0437194	-0.00246388	0.00148856	0.103284
Focal_Epilepsy	serum 25(OH)D	66.8015	60	0.254877	-0.0029096	0.00167573	0.0881071
GGE	serum 25(OH)D	126.647	59	7.59533e-07	-0.00218241	0.00323898	0.503117
Focal_HS	serum 25(OH)D	48.9958	56	0.734966	0.00113109	0.00522938	0.829558
Focal_lesion_negative	serum 25(OH)D	65.1234	54	0.142814	-0.0041148	0.00308511	0.187986
Focal_other_lesion	serum 25(OH)D	51.323	62	0.831306	-0.00230738	0.00276046	0.406491
CAE	serum 25(OH)D	67.8057	61	0.256398	0.00204051	0.00553242	0.713555
GTCS	serum 25(OH)D	56.5621	61	0.637278	-0.00148788	0.00758663	0.84518
JAE	serum 25(OH)D	85.2525	61	0.0218761	-0.000200145	0.00776374	0.979519
JME	serum 25(OH)D	113.788	61	4.84214e-05	-0.0010917	0.00563434	0.84702
serum 25(OH)D	Epilepsy	58.7845	41	0.0353925	0.00218027	0.00152815	0.161414
serum 25(OH)D	Focal_Epilepsy	37.0868	28	0.116958	0.00115799	0.00209148	0.584361
serum 25(OH)D	GGE	108.251	64	0.000459667	0.00154488	0.00157254	0.329654
serum 25(OH)D	Focal_HS	14.7452	12	0.255665	-0.000213935	0.00184296	0.90968
serum 25(OH)D	Focal_lesion_negative	10.0856	4	0.0390102	-0.0028591	0.010866	0.809491
serum 25(OH)D	Focal_other_lesion	2.09331	3	0.553268	-0.00901488	0.0072283	0.338578
serum 25(OH)D	CAE	12.7417	12	0.388092	-0.000621926	0.00256099	0.812594
serum 25(OH)D	GTCS	3.85537	3	0.277511	-0.00398429	0.00733026	0.641244
serum 25(OH)D	JAE	11.6381	7	0.113107	-0.000643756	0.00731348	0.932723
serum 25(OH)D	JME	146.255	35	1.49528e-15	0.000294178	0.00332937	0.93011
Epilepsy	VDBP	11.5573	9	0.239431	0.00924911	0.0115521	0.44646
Focal_Epilepsy	VDBP	7.84135	8	0.449119	-0.00371109	0.0129112	0.782105
GGE	VDBP	23.7378	8	0.00253555	0.0383652	0.0273216	0.203038
Focal_HS	VDBP	8.21243	8	0.412999	-0.0365397	0.0376376	0.363976
Focal_lesion_negative	VDBP	4.8109	8	0.777583	-0.00156754	0.0185395	0.934985
Focal_other_lesion	VDBP	12.59	8	0.126759	0.0295754	0.0256844	0.287337
CAE	VDBP	5.77573	8	0.672337	0.0483148	0.0402584	0.269129
GTCS	VDBP	10.5451	8	0.228831	0.117614	0.0586746	0.0850505
JAE	VDBP	10.1755	8	0.252922	0.0274462	0.0598204	0.660276
JME	VDBP	19.3322	8	0.0131806	0.0677774	0.0458701	0.18304
VDBP	Epilepsy	68.4164	39	0.00247977	-0.00192579	0.0033485	0.568599
VDBP	Focal_Epilepsy	29.7636	23	0.15631	-1.03128e-05	0.00455992	0.998216
VDBP	GGE	74.5401	58	0.0706937	0.00512082	0.00280047	0.0726998
VDBP	Focal_HS	17.3721	12	0.136128	0.00310479	0.00380529	0.431863
VDBP	Focal_lesion_negative	9.40898	4	0.0516516	-0.0176071	0.0180555	0.401399
VDBP	Focal_other_lesion	1.02244	3	0.795822	0.00867885	0.0138833	0.595703
VDBP	CAE	7.5063	11	0.756726	-0.0038743	0.00472495	0.431345
VDBP	GTCS	0.933312	3	0.817382	0.00705999	0.0108423	0.581768
VDBP	JAE	5.50606	5	0.357282	0.00916118	0.0134119	0.532079
VDBP	JME	37.5025	33	0.270225	-0.00487554	0.00345799	0.168205
