# Supplementary material for: Causal Relationships Between Epilepsy, Anti‐Epileptic Drugs, and Serum Vitamin D and Vitamin D Binding Protein: A Bidirectional and Drug Target Mendelian Randomization Study
Source: CNS Neurosci Ther. 2024 Dec 20;30(12):e70183. doi: 10.1111/cns.70183 (PMC11659638; doi:10.1111/cns.70183)
Supplement: Supplementary file 5 — Table S5. [file CNS-30-e70183-s007.xlsx]

## Sheet: Sheet1
Table S5. Anti-epileptic drug targets identified by Drugbank
Gene	ENSEMBL	Drugs
ABAT	ENSG00000183044	Vigabatrin
ACADSB	ENSG00000196177	Valproic Acid
ADORA1	ENSG00000163485	Lamotrigine, Gabapentin
ADORA2A	ENSG00000128271	Lamotrigine
ADRA1A	ENSG00000120907	Lamotrigine
ADRA2A	ENSG00000150594	Lamotrigine
ADRB1	ENSG00000043591	Lamotrigine
ALDH5A1	ENSG00000112294	Valproic Acid
CA1	ENSG00000133742	Zonisamide, Topiramate
CA10	ENSG00000154975	Zonisamide
CA11	ENSG00000063180	Zonisamide
CA12	ENSG00000074410	Zonisamide
CA13	ENSG00000185015	Zonisamide
CA14	ENSG00000118298	Zonisamide
CA2	ENSG00000104267	Sultiame, Zonisamide, Topiramate
CA3	ENSG00000164879	Zonisamide, Topiramate
CA4	ENSG00000167434	Zonisamide, Topiramate
CA5A	ENSG00000174990	Zonisamide
CA5B	ENSG00000169239	Zonisamide
CA6	ENSG00000131686	Zonisamide
CA7	ENSG00000168748	Zonisamide
CA8	ENSG00000178538	Zonisamide
CA9	ENSG00000107159	Zonisamide
CACNA1A	ENSG00000141837	Phenytoin
CACNA1B	ENSG00000148408	Levetiracetam, Gabapentin
CACNA1C	ENSG00000151067	Phenytoin, Topiramate
CACNA1D	ENSG00000157388	Phenytoin, Topiramate
CACNA1E	ENSG00000198216	Topiramate, Lamotrigine
CACNA1F	ENSG00000102001	Phenytoin, Topiramate
CACNA1G	ENSG00000006283	Zonisamide, Trimethadione, Ethosuximide, Mesuximide
CACNA1H	ENSG00000196557	Zonisamide
CACNA1I	ENSG00000100346	Zonisamide, Paramethadione
CACNA1S	ENSG00000081248	Phenytoin, Topiramate
CACNA2D1	ENSG00000153956	Gabapentin, Pregabalin
CACNA2D2	ENSG00000007402	Gabapentin
CACNB1	ENSG00000067191	Phenytoin, Topiramate
CACNB2	ENSG00000165995	Phenytoin, Topiramate
CACNB3	ENSG00000167535	Phenytoin, Topiramate
CACNB4	ENSG00000182389	Phenytoin, Topiramate
CD274	ENSG00000120217	Valproic Acid
CDKN1A	ENSG00000124762	Valproic Acid
CHRNA1	ENSG00000138435	Lamotrigine
CHRNA4	ENSG00000101204	Carbamazepine, Methylphenobarbital, Primidone, Metharbital, Phenobarbital
CHRNA7	ENSG00000274542	Methylphenobarbital, Primidone, Metharbital, Phenobarbital
DRD1	ENSG00000184845	Lamotrigine
DRD2	ENSG00000149295	Lamotrigine
DRD5	ENSG00000169676	Lamotrigine
GABBR1	ENSG00000204681	Progabide
GABRA1	ENSG00000022355	Phenytoin, Zonisamide, Topiramate, Lamotrigine, Lamotrigine, Methylphenobarbital, Clonazepam, Clonazepam, Primidone, Primidone, Stiripentol, Progabide, Metharbital, Metharbital, Phenobarbital
GABRA2	ENSG00000151834	Phenytoin, Zonisamide, Lamotrigine, Lamotrigine, Methylphenobarbital, Clonazepam, Clonazepam, Primidone, Primidone, Stiripentol, Metharbital, Metharbital
GABRA3	ENSG00000011677	Phenytoin, Zonisamide, Lamotrigine, Lamotrigine, Methylphenobarbital, Clonazepam, Clonazepam, Primidone, Primidone, Stiripentol, Metharbital, Metharbital
GABRA4	ENSG00000109158	Phenytoin, Lamotrigine, Methylphenobarbital, Clonazepam, Primidone, Primidone, Stiripentol, Metharbital, Metharbital
GABRA5	ENSG00000186297	Phenytoin, Zonisamide, Lamotrigine, Lamotrigine, Methylphenobarbital, Clonazepam, Clonazepam, Primidone, Primidone, Stiripentol, Metharbital, Metharbital
GABRA6	ENSG00000145863	Phenytoin, Lamotrigine, Methylphenobarbital, Clonazepam, Primidone, Primidone, Stiripentol, Metharbital, Metharbital
GABRB1	ENSG00000163288	Phenytoin, Lamotrigine, Clonazepam, Primidone, Stiripentol, Metharbital
GABRB2	ENSG00000145864	Phenytoin, Lamotrigine, Clonazepam, Primidone, Stiripentol, Metharbital
GABRB3	ENSG00000166206	Phenytoin, Lamotrigine, Clonazepam, Primidone, Stiripentol, Metharbital
GABRD	ENSG00000187730	Phenytoin, Lamotrigine, Clonazepam, Primidone, Stiripentol, Metharbital
GABRE	ENSG00000102287	Phenytoin, Lamotrigine, Clonazepam, Primidone, Stiripentol, Metharbital
GABRG1	ENSG00000163285	Phenytoin, Zonisamide, Lamotrigine, Lamotrigine, Clonazepam, Clonazepam, Primidone, Stiripentol, Metharbital
GABRG2	ENSG00000113327	Phenytoin, Zonisamide, Lamotrigine, Lamotrigine, Clonazepam, Clonazepam, Primidone, Stiripentol, Metharbital
GABRG3	ENSG00000182256	Phenytoin, Zonisamide, Lamotrigine, Lamotrigine, Clonazepam, Clonazepam, Primidone, Stiripentol, Metharbital
GABRP	ENSG00000094755	Phenytoin, Lamotrigine, Clonazepam, Primidone, Stiripentol, Metharbital
GABRQ	ENSG00000268089	Phenytoin, Lamotrigine, Clonazepam, Primidone, Stiripentol, Metharbital
GRIA1	ENSG00000155511	Lamotrigine, Perampanel
GRIA2	ENSG00000120251	Methylphenobarbital, Primidone, Metharbital, Phenobarbital
GRIK1	ENSG00000171189	Topiramate
GRIK2	ENSG00000164418	Topiramate, Methylphenobarbital, Primidone, Metharbital, Phenobarbital
GRIK3	ENSG00000163873	Topiramate
GRIK4	ENSG00000149403	Topiramate
GRIK5	ENSG00000105737	Topiramate
GRIN1	ENSG00000176884	Phenobarbital
GRIN2A	ENSG00000183454	Felbamate, Phenobarbital
GRIN2B	ENSG00000273079	Felbamate, Phenobarbital
GRIN2C	ENSG00000161509	Phenobarbital
GRIN2D	ENSG00000105464	Phenobarbital
GRIN3A	ENSG00000198785	Phenobarbital
GRIN3B	ENSG00000116032	Phenobarbital
GRM5	ENSG00000168959	Rufinamide
HDAC1	ENSG00000116478	Valproic Acid
HDAC10	ENSG00000100429	Valproic Acid
HDAC11	ENSG00000163517	Valproic Acid
HDAC2	ENSG00000196591	Valproic Acid, Valproic Acid
HDAC3	ENSG00000171720	Valproic Acid
HDAC4	ENSG00000068024	Valproic Acid
HDAC5	ENSG00000108840	Valproic Acid
HDAC7	ENSG00000061273	Valproic Acid
HDAC8	ENSG00000147099	Valproic Acid
HDAC9	ENSG00000048052	Valproic Acid, Valproic Acid
HGF	ENSG00000019991	Valproic Acid
HRH1	ENSG00000196639	Lamotrigine
HTR2A	ENSG00000102468	Lamotrigine
HTR3A	ENSG00000166736	Lamotrigine
KCNH2	ENSG00000055118	Phenytoin
KCNQ2	ENSG00000075043	Retigabine
KCNQ3	ENSG00000184156	Retigabine, Gabapentin
KCNQ4	ENSG00000117013	Retigabine
KCNQ5	ENSG00000185760	Retigabine, Gabapentin
LDHA	ENSG00000134333	Stiripentol
LDHB	ENSG00000111716	Stiripentol
MAOA	ENSG00000189221	Zonisamide
MAOB	ENSG00000069535	Zonisamide
NR1I2	ENSG00000144852	Phenytoin, Mephenytoin, Carbamazepine, Methylphenobarbital, Ethotoin, Clonazepam, Phenobarbital
ODC1	ENSG00000115758	Valproic Acid
OGDH	ENSG00000105953	Valproic Acid
OPRK1	ENSG00000082556	Lamotrigine
P2RX4	ENSG00000135124	Eslicarbazepine
PPARA	ENSG00000186951	Valproic Acid
PPARD	ENSG00000112033	Valproic Acid
PPARG	ENSG00000132170	Valproic Acid
SCN10A	ENSG00000185313	Topiramate, Lamotrigine, Carbamazepine, Lacosamide, Valproic Acid, Oxcarbazepine, Brivaracetam
SCN11A	ENSG00000168356	Zonisamide, Topiramate, Lamotrigine, Carbamazepine, Valproic Acid, Oxcarbazepine, Brivaracetam
SCN1A	ENSG00000144285	Phenytoin, Zonisamide, Topiramate, Lamotrigine, Carbamazepine, Phenacemide, Valproic Acid, Oxcarbazepine, Brivaracetam
SCN1B	ENSG00000105711	Phenytoin, Zonisamide, Valproic Acid, Oxcarbazepine, Brivaracetam
SCN2A	ENSG00000136531	Phenytoin, Zonisamide, Topiramate, Lamotrigine, Carbamazepine, Valproic Acid, Oxcarbazepine, Brivaracetam
SCN2B	ENSG00000149575	Zonisamide, Valproic Acid, Oxcarbazepine, Brivaracetam
SCN3A	ENSG00000153253	Phenytoin, Zonisamide, Topiramate, Lamotrigine, Carbamazepine, Lacosamide, Valproic Acid, Oxcarbazepine, Brivaracetam
SCN3B	ENSG00000166257	Zonisamide, Valproic Acid, Oxcarbazepine, Brivaracetam
SCN4A	ENSG00000007314	Zonisamide, Topiramate, Lamotrigine, Carbamazepine, Valproic Acid, Oxcarbazepine, Brivaracetam
SCN4B	ENSG00000177098	Zonisamide, Valproic Acid, Oxcarbazepine, Brivaracetam
SCN5A	ENSG00000183873	Phenytoin, Mephenytoin, Zonisamide, Topiramate, Lamotrigine, Carbamazepine, Ethotoin, Valproic Acid, Oxcarbazepine, Fosphenytoin, Brivaracetam
SCN7A	ENSG00000136546	Topiramate, Lamotrigine, Carbamazepine, Valproic Acid, Oxcarbazepine, Brivaracetam
SCN8A	ENSG00000196876	Phenytoin, Topiramate, Lamotrigine, Carbamazepine, Valproic Acid, Oxcarbazepine, Brivaracetam
SCN9A	ENSG00000169432	Zonisamide, Topiramate, Lamotrigine, Carbamazepine, Lacosamide, Valproic Acid, Oxcarbazepine, Rufinamide, Brivaracetam
SLC6A1	ENSG00000157103	Tiagabine
SV2A	ENSG00000159164	Levetiracetam, Brivaracetam
