# Supplementary material for: Causal Relationships Between Epilepsy, Anti‐Epileptic Drugs, and Serum Vitamin D and Vitamin D Binding Protein: A Bidirectional and Drug Target Mendelian Randomization Study
Source: CNS Neurosci Ther. 2024 Dec 20;30(12):e70183. doi: 10.1111/cns.70183 (PMC11659638; doi:10.1111/cns.70183)
Supplement: Supplementary file 6 — Table S6. [file CNS-30-e70183-s009.xlsx]

## Sheet: Sheet1
Table S6. Genome-Wide Significant SNPs Associated with target genes associated with AEDs Abbreviations: EAF, effect allele frequency; SE, standard error; R2, explained variance
Gene	ENSEMBL	SNP	Chromosome	Position	Effect allele	Other allele	EAF	BETA	SE	P	R2	F-Statistic
SCN4A	ENSG00000007314	rs2727343	17	61977937	G	A	0.370329	-0.0725444	0.0123101	3.78791e-09	0.00112263	34.7284
SCN4A	ENSG00000007314	rs73326393	17	62071159	T	C	0.150976	0.104545	0.0166005	3.02287e-10	0.00169538	39.661
CACNA2D2	ENSG00000007402	rs62262721	3	49768927	T	C	0.030957	-0.206738	0.0343191	1.6995e-09	0.0013614	36.2885
CACNA2D2	ENSG00000007402	rs62262097	3	49970310	G	A	0.101869	-0.183163	0.0196163	9.87188e-21	0.00275508	87.1849
CACNA2D2	ENSG00000007402	rs6807194	3	50236373	A	G	0.697766	0.0816043	0.0129422	2.87448e-10	0.00137887	39.7567
CACNA2D2	ENSG00000007402	rs62260815	3	50474624	G	A	0.10795	-0.212532	0.0190959	8.98463e-29	0.00390933	123.871
CACNA2D2	ENSG00000007402	rs41291734	3	50513613	C	T	0.0308668	-0.248827	0.034348	4.3431e-13	0.001963	52.4798
CACNA2D2	ENSG00000007402	rs62261860	3	50824215	C	T	0.336982	-0.0829849	0.0125721	4.08978e-11	0.00137845	43.5695
CACNA2D2	ENSG00000007402	rs75848843	3	51000176	A	G	0.116177	-0.198221	0.0184987	8.61787e-27	0.00362416	114.82
CACNA2D2	ENSG00000007402	rs62257529	3	51398782	T	G	0.0469743	-0.183882	0.0280869	5.87084e-11	0.00149272	42.8618
HGF	ENSG00000019991	rs2057938	7	81377040	C	T	0.767258	0.101705	0.0140583	4.66874e-13	0.00167256	52.3382
ADRB1	ENSG00000043591	rs717368	10	115707296	A	G	0.0902157	-0.118911	0.0207506	1.00081e-08	0.00126996	32.8385
ADRB1	ENSG00000043591	rs139275657	10	115713932	A	G	0.0219748	-0.22119	0.0405556	4.92493e-08	0.00126285	29.7461
ADRB1	ENSG00000043591	rs10787511	10	115747997	A	G	0.524066	0.0661712	0.0119043	2.71638e-08	0.00116513	30.898
ADRB1	ENSG00000043591	rs77030796	10	115748636	G	T	0.0502006	-0.174744	0.027217	1.35741e-10	0.00157309	41.2215
ADRB1	ENSG00000043591	rs238746	10	115766996	A	C	0.584135	0.0772338	0.0120582	1.50169e-10	0.00154625	41.0251
ADRB1	ENSG00000043591	rs2782978	10	115780121	C	T	0.395096	0.15618	0.0121033	4.2845e-38	0.00624678	166.511
ADRB1	ENSG00000043591	rs72823019	10	115795716	C	A	0.0252021	0.549435	0.0376898	3.90032e-48	0.00873262	212.513
ADRB1	ENSG00000043591	rs4917675	10	115799477	T	C	0.242343	0.338727	0.0135939	4.81948e-137	0.0228033	620.885
ADRB1	ENSG00000043591	rs17875473	10	115800294	C	T	0.104769	-0.120472	0.0194074	5.37997e-10	0.0016082	38.5334
ADRB1	ENSG00000043591	rs1801253	10	115805056	G	C	0.734421	0.176641	0.0133942	1.02873e-39	0.00664199	173.92
ADRB1	ENSG00000043591	rs10885531	10	115814392	C	T	0.519491	-0.113195	0.0118744	1.53109e-21	0.00340462	90.8722
ADRB1	ENSG00000043591	rs855715	10	115823524	G	T	0.105748	-0.159507	0.0193077	1.43979e-16	0.00284535	68.2493
ADRB1	ENSG00000043591	rs10885532	10	115828256	C	G	0.529082	0.0944361	0.0118972	2.05779e-15	0.00239278	63.0067
ADRB1	ENSG00000043591	rs1034257	10	115832597	G	A	0.239975	-0.1003	0.0139107	5.57828e-13	0.00195012	51.9881
ADRB1	ENSG00000043591	rs143854972	10	115843445	G	A	0.0531878	0.283318	0.0264146	7.70194e-27	0.00437841	115.043
ADRB1	ENSG00000043591	rs117648943	10	115846302	A	G	0.0138373	0.333394	0.0508727	5.62471e-11	0.0071977	42.9483
ADRB1	ENSG00000043591	rs17776203	10	115848372	A	C	0.436563	0.161284	0.0119234	1.09245e-41	0.00682983	182.971
ADRB1	ENSG00000043591	rs11196628	10	115850375	C	A	0.15931	0.220567	0.0161569	1.97469e-42	0.00716476	186.365
ADRB1	ENSG00000043591	rs660101	10	115896451	G	C	0.40091	0.151151	0.0120776	6.18016e-36	0.00587807	156.625
ADRB1	ENSG00000043591	rs659280	10	115899581	A	G	0.164231	0.104757	0.0160405	6.55089e-11	0.00162044	42.6511
ADRB1	ENSG00000043591	rs117126153	10	115972052	T	C	0.0191412	0.352502	0.0433352	4.14668e-16	0.00479326	66.167
ADRB1	ENSG00000043591	rs540609	10	116040001	A	G	0.191765	0.203725	0.0150203	6.61912e-42	0.00797346	183.963
ADRB1	ENSG00000043591	rs4918894	10	116040773	C	T	0.604005	-0.075432	0.0121531	5.40742e-10	0.00157697	38.5245
ADRB1	ENSG00000043591	rs4918895	10	116043915	C	G	0.291833	0.0731523	0.0130776	2.22408e-08	0.00118006	31.2896
ADRB1	ENSG00000043591	rs10885545	10	116076578	A	G	0.83382	-0.0953033	0.0159688	2.40182e-09	0.00138567	35.6181
KCNH2	ENSG00000055118	rs6592965	7	50427982	G	A	0.449532	0.159809	0.0118887	3.43005e-41	0.00567089	180.69
KCNH2	ENSG00000055118	rs112425461	7	150438513	G	A	0.0282905	-0.213601	0.0358518	2.55341e-09	0.00121941	35.4964
KCNH2	ENSG00000055118	rs7781606	7	150496528	C	T	0.17068	0.109819	0.0157925	3.55549e-12	0.00171407	48.3563
KCNH2	ENSG00000055118	rs741061	7	150501245	C	T	0.480683	0.0800539	0.0118933	1.685e-11	0.001428	45.3065
KCNH2	ENSG00000055118	rs76580736	7	150525849	G	A	0.0248971	-0.265102	0.0381331	3.60164e-12	0.00165627	48.3306
KCNH2	ENSG00000055118	rs4725957	7	150534372	A	G	0.253964	-0.0941746	0.0136505	5.22998e-12	0.00150579	47.596
KCNH2	ENSG00000055118	rs116972354	7	150541199	C	A	0.0425213	0.166975	0.0294634	1.45322e-08	0.00127742	32.1172
KCNH2	ENSG00000055118	rs10240738	7	150544134	C	T	0.465181	-0.0728349	0.0119167	9.82675e-10	0.00117772	37.3566
KCNH2	ENSG00000055118	rs6464118	7	150573270	C	T	0.191824	-0.143112	0.015068	2.14388e-21	0.00284959	90.2071
KCNH2	ENSG00000055118	rs10264571	7	150585231	G	A	0.391316	0.127684	0.0121476	7.70371e-26	0.00422018	110.482
KCNH2	ENSG00000055118	rs17258862	7	150595246	G	A	0.0282674	0.206594	0.0358689	8.43121e-09	0.00132293	33.1741
KCNH2	ENSG00000055118	rs75918780	7	150598918	G	A	0.139557	0.214413	0.0170804	3.82737e-36	0.00501924	157.582
KCNH2	ENSG00000055118	rs17173658	7	150611161	G	T	0.0552511	-0.14435	0.0260221	2.89948e-08	0.000980491	30.7715
KCNH2	ENSG00000055118	rs73167614	7	150633492	C	T	0.0378058	0.300725	0.0311029	4.09921e-22	0.00344191	93.484
KCNH2	ENSG00000055118	rs144563033	7	150634744	G	T	0.0527039	-0.324248	0.0264965	1.962e-34	0.00488024	149.754
KCNH2	ENSG00000055118	rs17200217	7	150636257	G	A	0.046358	0.178209	0.0282669	2.89308e-10	0.00133085	39.7469
KCNH2	ENSG00000055118	rs2072413	7	150647969	C	T	0.251769	0.249123	0.0135515	1.78443e-75	0.0129023	337.95
KCNH2	ENSG00000055118	rs758890	7	150655643	G	A	0.337387	-0.14567	0.012528	2.98401e-31	0.00427778	135.2
KCNH2	ENSG00000055118	rs3800779	7	150671214	C	A	0.335504	-0.204494	0.0124871	2.80996e-60	0.00848527	268.187
KCNH2	ENSG00000055118	rs11771844	7	150675910	A	G	0.934543	-0.183558	0.0240142	2.11252e-14	0.00194441	58.4266
KCNH2	ENSG00000055118	rs1800779	7	150689943	G	A	0.63395	-0.20831	0.0122301	4.7228e-65	0.00917075	290.108
KCNH2	ENSG00000055118	rs1800781	7	150692444	G	A	0.148813	0.124218	0.0166902	9.88781e-14	0.00176371	55.3919
KCNH2	ENSG00000055118	rs3918176	7	150699934	C	T	0.340418	-0.131995	0.0125112	5.05825e-26	0.00355118	111.306
KCNH2	ENSG00000055118	rs1808593	7	150708302	G	T	0.776879	-0.124764	0.0142568	2.11446e-18	0.00278773	76.5834
KCNH2	ENSG00000055118	rs6946598	7	150714719	C	T	0.34617	-0.0987962	0.0124826	2.47628e-15	0.00230893	62.6427
KCNH2	ENSG00000055118	rs6464119	7	150717153	T	C	0.787126	-0.0881002	0.014521	1.3032e-09	0.00140748	36.8096
KCNH2	ENSG00000055118	rs11769256	7	150725972	C	T	0.157222	-0.121893	0.0163183	8.03156e-14	0.00176478	55.7966
KCNH2	ENSG00000055118	rs11002791	10	80800318	G	A	0.315303	0.070936	0.0127956	2.96319e-08	0.000972649	30.7335
KCNH2	ENSG00000055118	rs8082605	17	33864771	G	T	0.0436372	0.250557	0.0290579	6.54485e-18	0.00248595	74.3506
KCNH2	ENSG00000055118	rs10512472	17	33884804	T	C	0.179037	0.136468	0.0154817	1.20116e-18	0.00244652	77.7006
KCNH2	ENSG00000055118	rs225245	17	33946107	A	G	0.440335	-0.123379	0.0119441	5.16654e-25	0.00339173	106.703
KCNH2	ENSG00000055118	rs9915021	17	33976619	C	T	0.0591544	0.17393	0.025186	4.99229e-12	0.00150849	47.6904
HDAC7	ENSG00000061273	rs56330463	5	148200011	T	C	0.582097	0.0755651	0.0120505	3.59203e-10	0.00124411	39.3217
HDAC7	ENSG00000061273	rs56388170	7	28724374	G	T	0.289189	0.0781707	0.0131108	2.48863e-09	0.00113255	35.5492
HDAC7	ENSG00000061273	rs624959	12	47998304	A	G	0.435116	-0.0783522	0.0119869	6.29361e-11	0.00134676	42.7256
HDAC7	ENSG00000061273	rs117563485	12	48027398	A	G	0.20124	0.0814874	0.0148291	3.90706e-08	0.00108474	30.1961
HDAC7	ENSG00000061273	rs12815462	12	48160252	G	A	0.151752	-0.093679	0.0165701	1.57119e-08	0.00101181	31.962
HDAC7	ENSG00000061273	rs79090998	12	48165107	G	A	0.168397	0.137244	0.0158625	5.06058e-18	0.00236627	74.8589
HDAC7	ENSG00000061273	rs757342	12	48177170	C	G	0.168103	-0.0930633	0.0158963	4.78156e-09	0.00110596	34.274
HDAC7	ENSG00000061273	rs11837686	12	48195052	T	C	0.0491687	-0.254617	0.0274428	1.72385e-20	0.00274814	86.0831
HDAC7	ENSG00000061273	rs7316233	12	48204804	A	G	0.144996	0.122538	0.0168722	3.79752e-13	0.00182089	52.747
HDAC7	ENSG00000061273	rs7959280	12	48212013	A	G	0.309741	0.0799813	0.0128542	4.90863e-10	0.0019361	38.7157
HDAC7	ENSG00000061273	rs148637595	12	48213386	C	G	0.220986	0.0954612	0.0143221	2.64302e-11	0.00168996	44.4263
CA11	ENSG00000063180	rs144265431	19	49086303	G	A	0.0230658	0.254133	0.0395908	1.3735e-10	0.00397249	41.2034
CA11	ENSG00000063180	rs10426628	19	49092430	A	G	0.777036	-0.0786846	0.0142837	3.61701e-08	0.00223866	30.3458
CA11	ENSG00000063180	rs3815692	19	49095775	C	A	0.0682133	0.228311	0.0235292	2.92213e-22	0.00860865	94.1541
CA11	ENSG00000063180	rs1132054	19	49102399	C	T	0.499913	-0.0906677	0.011879	2.30091e-14	0.00504288	58.2566
CA11	ENSG00000063180	rs76899348	19	49102732	C	A	0.0175893	0.306409	0.0452031	1.21507e-11	0.00446446	45.948
CA11	ENSG00000063180	rs8102492	19	49140809	A	C	0.756663	-0.194521	0.0137734	2.74853e-45	0.017188	199.458
CA11	ENSG00000063180	rs281391	19	49164740	T	C	0.75298	-0.117026	0.013765	1.86982e-17	0.00625723	72.279
CA11	ENSG00000063180	rs8111874	19	49168942	G	A	0.389283	-0.103583	0.0121753	1.77256e-17	0.0051717	72.3798
CA11	ENSG00000063180	rs62130341	19	49178752	C	T	0.119173	0.117058	0.0183436	1.75481e-10	0.00392629	40.7224
CA11	ENSG00000063180	rs418821	19	49199804	G	C	0.906543	-0.188303	0.0203862	2.5398e-20	0.0075897	85.3182
CA11	ENSG00000063180	rs838142	19	49252151	A	G	0.298474	0.0790905	0.0129897	1.13899e-09	0.00259319	37.0724
CA11	ENSG00000063180	rs2081194	19	49263477	G	C	0.664786	0.0702193	0.012594	2.46388e-08	0.00277887	31.0875
HDAC4	ENSG00000068024	rs112214568	2	239912475	C	T	0.0188594	-0.31485	0.0436734	5.62859e-13	0.00266239	51.9725
HDAC4	ENSG00000068024	rs113829064	2	239931682	G	T	0.0247476	-0.308631	0.0382224	6.77018e-16	0.00244786	65.1993
HDAC4	ENSG00000068024	rs7601775	2	239959813	G	C	0.759491	-0.0772799	0.0139105	2.76981e-08	0.00153812	30.8637
HDAC4	ENSG00000068024	rs11124175	2	239964372	T	G	0.247719	-0.142458	0.0137349	3.31818e-25	0.00345226	107.578
HDAC4	ENSG00000068024	rs112811496	2	239964404	C	T	0.0175439	-0.280369	0.0452727	5.90296e-10	0.0161594	38.3519
HDAC4	ENSG00000068024	rs79040455	2	239970530	T	C	0.034301	-0.782687	0.0320312	7.2277e-132	0.0225805	597.076
HDAC4	ENSG00000068024	rs10193548	2	240000793	T	C	0.449585	0.073899	0.0119483	6.21813e-10	0.00120595	38.2529
HDAC4	ENSG00000068024	rs3791376	2	240009676	C	T	0.266884	0.0863369	0.0134358	1.31181e-10	0.00132959	41.292
HDAC4	ENSG00000068024	rs3791397	2	240022726	A	T	0.534063	0.0954403	0.0119041	1.0782e-15	0.00243553	64.2792
HDAC4	ENSG00000068024	rs115253975	2	240057598	G	A	0.0702763	-0.17451	0.0232379	5.92243e-14	0.00194091	56.3958
HDAC4	ENSG00000068024	rs3828213	2	240071245	A	G	0.106604	-0.125936	0.0192566	6.15177e-11	0.00136599	42.7701
HDAC4	ENSG00000068024	rs11693500	2	240120101	G	A	0.267902	-0.143238	0.013385	1.00046e-26	0.00361654	114.52
HDAC4	ENSG00000068024	rs589712	2	240122452	G	A	0.320833	0.113681	0.0127142	3.85656e-19	0.00252635	79.9462
HDAC4	ENSG00000068024	rs79516954	2	240132409	G	A	0.0163915	-0.347845	0.0467816	1.04088e-13	0.00182319	55.2868
HDAC4	ENSG00000068024	rs617829	2	240142864	T	C	0.67293	0.122756	0.0126443	2.77651e-22	0.00296615	94.2532
HDAC4	ENSG00000068024	rs72988622	2	240146546	C	T	0.0999618	-0.116496	0.0198183	4.14248e-09	0.00110491	34.5533
HDAC4	ENSG00000068024	rs11680981	2	240169247	C	T	0.108923	-0.256275	0.0189819	1.53851e-41	0.00578011	182.278
HDAC4	ENSG00000068024	rs80135607	2	240174319	T	C	0.0915727	0.15593	0.0205938	3.68638e-14	0.00190263	57.3306
HDAC4	ENSG00000068024	rs190878337	2	240183857	C	T	0.017378	-0.252982	0.0454963	2.6885e-08	0.00120421	30.9191
HDAC4	ENSG00000068024	rs13408972	2	240185806	G	A	0.165002	-0.19553	0.0159499	1.50349e-34	0.00484	150.283
HDAC4	ENSG00000068024	rs13395299	2	240202011	A	T	0.389235	-0.115626	0.0121679	2.04692e-21	0.00285246	90.2983
HDAC4	ENSG00000068024	rs12477294	2	240217933	C	T	0.186349	-0.142155	0.015238	1.0666e-20	0.00274993	87.0299
HDAC4	ENSG00000068024	rs6543523	2	240228263	A	G	0.266959	0.136799	0.0134049	1.88322e-24	0.00327643	104.145
HDAC4	ENSG00000068024	rs150885521	2	240233153	T	G	0.0280145	-0.206272	0.0360263	1.03069e-08	0.00109784	32.7824
HDAC4	ENSG00000068024	rs925738	2	240241255	C	T	0.410854	-0.250436	0.0119123	4.00682e-98	0.013759	441.98
HDAC4	ENSG00000068024	rs72992651	2	240246040	G	A	0.0618326	-0.216539	0.024644	1.53886e-18	0.00252124	77.2058
HDAC4	ENSG00000068024	rs6543526	2	240252078	A	G	0.948005	-0.15593	0.0267756	5.7662e-09	0.00124836	33.9141
HDAC4	ENSG00000068024	rs10211084	2	240263584	A	G	0.805047	-0.114017	0.0149927	2.85365e-14	0.00182211	57.8335
HDAC4	ENSG00000068024	rs78153527	2	240271181	G	C	0.0141283	0.470861	0.050274	7.54745e-21	0.00376227	87.72
HDAC4	ENSG00000068024	rs13417715	2	240285683	C	T	0.105359	0.10965	0.0193638	1.49269e-08	0.00101108	32.0654
HDAC4	ENSG00000068024	rs62182154	2	240290564	T	C	0.141381	0.181429	0.017014	1.50973e-26	0.00361368	113.71
HDAC4	ENSG00000068024	rs72994578	2	240292204	C	T	0.201827	-0.194354	0.0147383	1.04256e-39	0.00553761	173.897
HDAC4	ENSG00000068024	rs4482505	2	240294786	G	C	0.551759	0.0736215	0.0119517	7.27445e-10	0.00120082	37.9446
HDAC4	ENSG00000068024	rs6712730	2	240302188	C	G	0.6723	-0.113298	0.0126443	3.24116e-19	0.00259161	80.2888
HDAC4	ENSG00000068024	rs4852062	2	240304863	C	G	0.839816	-0.113092	0.0161992	2.92685e-12	0.001569	48.739
HDAC4	ENSG00000068024	rs2931203	2	240324316	A	T	0.220196	-0.0858469	0.0143449	2.1692e-09	0.00115769	35.8141
HDAC4	ENSG00000068024	rs6543537	2	240344709	A	G	0.622383	0.0760906	0.0122602	5.42126e-10	0.0012143	38.5183
HDAC4	ENSG00000068024	rs10181407	2	240857988	C	T	0.132925	-0.098641	0.0175116	1.77101e-08	0.0010005	31.7295
HDAC4	ENSG00000068024	rs1354034	3	56849749	T	C	0.618137	-0.0680961	0.0122369	2.62452e-08	0.000976483	30.9672
HDAC4	ENSG00000068024	rs7911264	10	94436851	T	C	0.515223	-0.0727594	0.0118933	9.49948e-10	0.00117991	37.426
MAOB	ENSG00000069535	rs1354034	3	56849749	T	C	0.618137	0.218712	0.0121112	6.7515e-73	0.0342842	326.115
MAOB	ENSG00000069535	rs11602954	11	202856	G	A	0.211758	0.0844844	0.0145505	6.39072e-09	0.00365662	33.713
CACNA1I	ENSG00000100346	rs10806425	6	90926612	C	A	0.377483	-0.0783541	0.0122601	1.64801e-10	0.00131229	40.8447
CACNA1I	ENSG00000100346	rs72928038	6	90976768	G	A	0.158151	-0.153646	0.0162601	3.408e-21	0.00312173	89.2886
CACNA1I	ENSG00000100346	rs597325	6	91002494	A	G	0.607144	-0.0986267	0.0121583	4.9877e-16	0.00211246	65.8026
CACNA1I	ENSG00000100346	rs1000778	11	61655305	A	G	0.762486	-0.0762312	0.013971	4.85881e-08	0.000956881	29.7722
CACNA1I	ENSG00000100346	rs4766578	12	111904371	T	A	0.531061	-0.07023	0.0119119	3.72417e-09	0.00123107	34.7603
CACNA1I	ENSG00000100346	rs11649653	16	30918487	C	G	0.393125	0.0758916	0.0121684	4.46612e-10	0.00126315	38.8974
CACNA1I	ENSG00000100346	rs12445568	16	31004812	T	C	0.393551	-0.0739564	0.0121669	1.21241e-09	0.00118724	36.9481
CACNA1I	ENSG00000100346	rs55908509	19	16442019	G	A	0.3284	0.0762961	0.012657	1.66211e-09	0.00164119	36.3365
CACNA1I	ENSG00000100346	rs10423726	19	16444697	C	A	0.595533	0.0718026	0.0121118	3.059e-09	0.00248459	35.145
CACNA1I	ENSG00000100346	rs5757746	22	40000442	G	A	0.253435	0.106296	0.0136536	6.97108e-15	0.00196741	60.6093
CACNA1I	ENSG00000100346	rs9306338	22	40012864	C	T	0.0633803	-0.156105	0.0243925	1.55579e-10	0.00134274	40.9563
CACNA1I	ENSG00000100346	rs117655683	22	40031206	A	G	0.0205679	-0.254799	0.0418788	1.17071e-09	0.00202116	37.0175
CACNA1I	ENSG00000100346	rs5757759	22	40043812	A	G	0.414367	0.105608	0.0120493	1.87456e-18	0.00289373	76.8192
CACNA1I	ENSG00000100346	rs113038998	22	40056937	C	T	0.0697165	-0.208453	0.0233046	3.72649e-19	0.00267773	80.0079
CACNA1I	ENSG00000100346	rs5750871	22	40069449	A	G	0.0737097	0.136133	0.0227488	2.1746e-09	0.00155105	35.8105
CACNA1I	ENSG00000100346	rs4820387	22	40070446	A	G	0.482508	0.160185	0.0118342	9.63829e-42	0.00679029	183.217
CACNA1I	ENSG00000100346	rs2294368	22	40074662	G	A	0.177297	0.116855	0.0155527	5.76103e-14	0.00224343	56.4525
CACNA1I	ENSG00000100346	rs3747179	22	40083730	T	G	0.217389	-0.217292	0.0143132	4.69678e-52	0.00852661	230.47
HDAC10	ENSG00000100429	rs730341	22	50600619	C	T	0.563023	-0.0846451	0.011978	1.58782e-12	0.00814532	49.9384
HDAC10	ENSG00000100429	rs62239296	22	50605137	A	G	0.146326	0.102579	0.0168177	1.06471e-09	0.00626933	37.2035
HDAC10	ENSG00000100429	rs3747941	22	50637193	A	G	0.825689	-0.0860037	0.0156715	4.06968e-08	0.00499776	30.1171
HDAC10	ENSG00000100429	rs11703673	22	50652427	C	T	0.306204	-0.0883772	0.0128914	7.10068e-12	0.0072685	46.9981
HDAC10	ENSG00000100429	rs8184965	22	50668807	A	G	0.598592	-0.0798608	0.0121233	4.4761e-11	0.00708537	43.3936
HDAC10	ENSG00000100429	rs13058062	22	50684296	T	C	0.744113	-0.131922	0.0135943	2.89334e-22	0.0144898	94.1718
HDAC10	ENSG00000100429	rs34402301	22	50686371	C	T	0.0490666	-0.226513	0.0274874	1.71356e-16	0.0104684	67.9077
CA2	ENSG00000104267	rs114694170	5	88180196	T	C	0.0523176	-0.219046	0.0266657	2.12863e-16	0.00224505	67.4784
CA2	ENSG00000104267	rs342293	7	106372219	C	G	0.450728	0.110012	0.0119258	2.84643e-20	0.00272496	85.0952
CA2	ENSG00000104267	rs783786	8	85458580	G	C	0.948742	0.277074	0.0268883	6.71738e-25	0.00351279	106.185
CA2	ENSG00000104267	rs72679367	8	85479237	C	T	0.167057	0.254546	0.0158108	2.57573e-58	0.00862451	259.194
CA2	ENSG00000104267	rs1320771	8	85489393	C	T	0.0841371	-0.164026	0.021396	1.76889e-14	0.00194722	58.7706
CA2	ENSG00000104267	rs3109781	8	85503236	T	C	0.0832724	0.127167	0.0215148	3.40863e-09	0.00112563	34.9361
CA2	ENSG00000104267	rs77883185	8	85620323	C	T	0.039833	0.220374	0.0303768	4.0281e-13	0.00196649	52.6304
CA2	ENSG00000104267	rs79310625	8	85645346	C	T	0.0268021	0.384783	0.0367093	1.04737e-25	0.00378095	109.87
CA2	ENSG00000104267	rs10093458	8	85660437	G	A	0.753523	-0.108659	0.0137801	3.14557e-15	0.00196115	62.1766
CA2	ENSG00000104267	rs56199131	8	85691176	G	T	0.0585411	0.391701	0.0251368	9.55873e-55	0.00827735	242.823
CA2	ENSG00000104267	rs78182083	8	85709938	C	T	0.0174098	-0.263421	0.0454512	6.79955e-09	0.00147898	33.59
CA2	ENSG00000104267	rs111652921	8	85718694	C	A	0.0987446	-0.196643	0.0198822	4.58142e-23	0.0033514	97.8201
CA2	ENSG00000104267	rs117534687	8	85725562	G	A	0.0164589	0.282761	0.0467181	1.42699e-09	0.0021003	36.6327
CA2	ENSG00000104267	rs12543946	8	85731324	T	C	0.0202779	0.232042	0.042181	3.77642e-08	0.0012745	30.2621
CA2	ENSG00000104267	rs75881014	8	85790236	G	A	0.0128448	-0.450232	0.0527192	1.33752e-17	0.00339312	72.9349
CA2	ENSG00000104267	rs79329832	8	85802612	C	T	0.204167	-0.117446	0.0147321	1.55883e-15	0.0022457	63.5546
CA2	ENSG00000104267	rs17737277	8	85812017	C	T	0.0316509	-0.343036	0.0338738	4.19276e-24	0.00387089	102.554
CA2	ENSG00000104267	rs13439382	8	85840249	T	C	0.0534102	0.446567	0.0262016	3.91291e-65	0.00967351	290.481
CA2	ENSG00000104267	rs72681091	8	85881006	G	A	0.01658	-0.313864	0.0465355	1.5325e-11	0.00201198	45.4898
CA2	ENSG00000104267	rs113332552	8	85883308	A	G	0.0166808	0.314002	0.0463965	1.30948e-11	0.00242886	45.803
CA2	ENSG00000104267	rs112872755	8	85894233	T	C	0.0186785	-0.461663	0.043789	5.47268e-26	0.00475822	111.153
CA2	ENSG00000104267	rs146425022	8	85911099	G	T	0.24904	0.19521	0.0136642	2.67547e-46	0.0086022	204.097
CA2	ENSG00000104267	rs191360745	8	85911500	G	A	0.0207024	-0.311747	0.0417176	7.83791e-14	0.00276341	55.8426
CA2	ENSG00000104267	rs185415835	8	85912687	G	A	0.0151186	0.564448	0.048543	2.98401e-31	0.0220953	135.206
CA2	ENSG00000104267	rs149690889	8	85969810	T	G	0.0277642	-0.502131	0.0359783	2.86814e-44	0.00759931	194.784
CA2	ENSG00000104267	rs1073788	8	86040659	C	T	0.177564	0.150753	0.0155228	2.69092e-22	0.00354373	94.3174
CA2	ENSG00000104267	rs13266669	8	86042410	G	A	0.0148042	-0.358196	0.0491899	3.28927e-13	0.00208616	53.0261
CA2	ENSG00000104267	rs6997093	8	86070572	T	C	0.0142198	0.289405	0.0502108	8.23379e-09	0.00159036	33.2214
CA2	ENSG00000104267	rs111772479	8	86163287	G	A	0.0557397	0.346851	0.025778	2.86946e-41	0.00636429	181.045
CA2	ENSG00000104267	rs72682919	8	86186102	G	A	0.0808254	0.184127	0.0217809	2.82488e-17	0.00242023	71.4633
CA2	ENSG00000104267	rs13257749	8	86217265	C	A	0.0717438	-0.435261	0.0227703	1.87975e-81	0.0116988	365.395
CA2	ENSG00000104267	rs28494527	8	86246859	T	C	0.706744	0.106779	0.0130425	2.67362e-16	0.00226488	67.027
CA2	ENSG00000104267	rs2725295	8	86270595	A	G	0.167906	0.330977	0.0156774	6.223e-99	0.0139402	445.705
CA2	ENSG00000104267	rs145444797	8	86273452	G	A	0.015768	0.308019	0.0477053	1.0708e-10	0.00189086	41.689
CA2	ENSG00000104267	rs77366533	8	86275921	T	C	0.0557185	-0.157864	0.0259134	1.11509e-09	0.00145367	37.1123
CA2	ENSG00000104267	rs142363703	8	86294459	A	G	0.0434202	0.224705	0.0291424	1.25228e-14	0.00231394	59.4531
CA2	ENSG00000104267	rs13278559	8	86295423	C	T	0.0997396	-0.193544	0.0197953	1.40767e-22	0.003023	95.595
CA2	ENSG00000104267	rs7000950	8	86307463	T	A	0.604975	-0.252005	0.0119886	4.28647e-98	0.0138223	441.857
CA2	ENSG00000104267	rs28489491	8	86359924	C	T	0.151459	-0.396941	0.0162623	1.38038e-131	0.0218357	595.783
CA2	ENSG00000104267	rs72682966	8	86374208	C	T	0.0247426	0.255205	0.0382542	2.53746e-11	0.00188358	44.5062
CA2	ENSG00000104267	rs117052373	8	86380441	C	T	0.0183883	-0.682137	0.0439264	2.2009e-54	0.00835127	241.153
CA2	ENSG00000104267	rs77139490	8	86387062	A	G	0.0152318	0.775353	0.0481559	2.51826e-58	0.00966111	259.239
CA2	ENSG00000104267	rs62510008	8	86418388	T	C	0.0136574	-0.319694	0.0512092	4.2926e-10	0.0177398	38.9738
CA2	ENSG00000104267	rs62510009	8	86420495	T	C	0.0223837	-0.633361	0.0398794	8.44501e-57	0.00919987	252.235
CA2	ENSG00000104267	rs77462239	8	86421394	C	T	0.0677987	0.478027	0.02333	2.65461e-93	0.0138263	419.832
CA2	ENSG00000104267	rs10441676	8	86428153	A	G	0.0193467	-0.627334	0.0428861	1.86166e-48	0.00885479	213.976
CA2	ENSG00000104267	rs72682986	8	86437427	T	C	0.0394776	-0.220332	0.0305081	5.11564e-13	0.00206788	52.1585
CA2	ENSG00000104267	rs78051746	8	86439179	T	C	0.0133712	-0.349051	0.051735	1.50938e-11	0.00244046	45.5207
CA2	ENSG00000104267	rs434496	8	86497953	C	T	0.830508	0.301342	0.0156594	1.59735e-82	0.0115678	370.313
CA2	ENSG00000104267	rs7817848	8	86505353	T	C	0.959303	0.577088	0.0297278	6.03949e-84	0.0127839	376.841
CA2	ENSG00000104267	rs113108500	8	86515870	G	A	0.0202918	0.411542	0.0420696	1.33999e-22	0.00337375	95.6955
CA2	ENSG00000104267	rs117769196	8	86521810	G	A	0.0273842	-0.362734	0.036341	1.83485e-23	0.00341221	99.6283
CA2	ENSG00000104267	rs11775810	8	86557486	G	T	0.0777627	0.364762	0.0220117	1.12564e-61	0.00974974	274.607
CA2	ENSG00000104267	rs7018222	8	86841229	G	T	0.824564	0.279611	0.0154705	5.12625e-73	0.0102185	326.663
CA2	ENSG00000104267	rs146904937	8	86841691	G	A	0.0200678	0.233909	0.0423964	3.44842e-08	0.00155665	30.4394
CA2	ENSG00000104267	rs139292203	8	86844013	G	A	0.0158451	0.317477	0.0475863	2.53046e-11	0.00189104	44.5103
CA2	ENSG00000104267	rs13257391	8	86861053	G	A	0.0793739	0.348722	0.0218208	1.7334e-57	0.00862907	255.398
CA2	ENSG00000104267	rs188354953	8	86861636	G	A	0.0152665	0.398418	0.0484258	1.91646e-16	0.00303956	67.69
CA2	ENSG00000104267	rs78620996	8	86865022	T	C	0.0420846	-0.298765	0.0295359	4.72063e-24	0.00404852	102.32
CA2	ENSG00000104267	rs62512066	8	86867960	A	G	0.0319195	0.210386	0.0338116	4.9023e-10	0.00163759	38.717
CA2	ENSG00000104267	rs139276983	8	86869164	G	A	0.162278	-0.181793	0.0160696	1.13162e-29	0.00560778	127.981
CA2	ENSG00000104267	rs76873963	8	86869979	A	G	0.054206	0.410988	0.0260573	4.81837e-56	0.00946769	248.771
CA2	ENSG00000104267	rs117572958	8	86871810	G	A	0.0181601	-0.247911	0.0445234	2.57377e-08	0.00121222	31.0038
CA2	ENSG00000104267	rs113059647	8	86890055	C	T	0.0357247	-0.402842	0.0318873	1.38166e-36	0.00617443	159.6
CA2	ENSG00000104267	rs2977871	8	86917828	C	T	0.738661	-0.347853	0.0132261	1.88799e-152	0.0216129	691.716
CA2	ENSG00000104267	rs112083073	8	86928771	A	G	0.0103112	-0.327361	0.0588524	2.65779e-08	0.00299203	30.9404
CA2	ENSG00000104267	rs193257820	8	86930130	G	A	0.0229082	0.454159	0.0395974	1.88408e-30	0.00568791	131.547
CA2	ENSG00000104267	rs147720878	8	86932103	T	C	0.0151026	-0.376678	0.0486972	1.03229e-14	0.00533507	59.8319
CA2	ENSG00000104267	rs4081810	8	86942185	C	T	0.13783	-0.381991	0.0169634	2.72898e-112	0.023146	507.085
CA2	ENSG00000104267	rs35988691	8	86948119	G	A	0.0440303	-0.4064	0.0288076	3.41979e-45	0.00679359	199.018
CA2	ENSG00000104267	rs75901130	8	86952979	G	A	0.0150666	0.751108	0.048447	3.2802e-54	0.0404222	240.365
CA2	ENSG00000104267	rs2977876	8	86974890	C	G	0.318791	-0.379261	0.0123664	1e-200	0.0289766	940.567
CA2	ENSG00000104267	rs72684878	8	86976605	C	T	0.0824282	0.243809	0.0215439	1.08368e-29	0.00442921	128.071
CA2	ENSG00000104267	rs447177	8	86991305	T	C	0.540345	-0.176292	0.0118499	4.64836e-50	0.00823382	221.328
CA2	ENSG00000104267	rs2930168	8	86991634	T	C	0.407871	-0.231062	0.0119537	3.004e-83	0.0119188	373.639
CA2	ENSG00000104267	rs451294	8	87009508	G	A	0.0409402	-0.423184	0.0298244	1.06561e-45	0.00707342	201.333
CA2	ENSG00000104267	rs72686711	8	87053420	G	A	0.0261706	-0.230075	0.0372314	6.4183e-10	0.00139537	38.1874
CA2	ENSG00000104267	rs4960944	8	87056601	A	C	0.344507	-0.114844	0.0124872	3.67367e-20	0.00266602	84.5837
CA2	ENSG00000104267	rs117252931	8	87071282	C	T	0.0171727	-0.330611	0.0457282	4.82948e-13	0.0022339	52.2717
CA2	ENSG00000104267	rs1483775	8	87071792	A	G	0.0473921	-0.270119	0.0279189	3.84326e-22	0.00354206	93.6081
CA2	ENSG00000104267	rs117222266	8	87112133	C	T	0.0596661	0.19816	0.0250715	2.7052e-15	0.00217715	62.47
CA2	ENSG00000104267	rs117432176	8	87126872	G	A	0.0521012	0.160428	0.0267477	2.00009e-09	0.00117282	35.9739
CA2	ENSG00000104267	rs7002473	8	87128258	A	G	0.282574	0.135093	0.0131697	1.09396e-24	0.00331442	105.224
CA2	ENSG00000104267	rs35340516	8	87132115	G	A	0.0142644	-0.350449	0.0501057	2.66379e-12	0.00184607	48.9188
CA2	ENSG00000104267	rs11773973	8	87139254	T	A	0.17876	0.234213	0.0154081	3.50429e-52	0.00727699	231.059
CA2	ENSG00000104267	rs11777902	8	87193991	T	G	0.483549	0.146212	0.0118462	5.35303e-35	0.00486806	152.338
CA2	ENSG00000104267	rs112683554	8	87195733	A	G	0.0203327	0.376476	0.0420512	3.46577e-19	0.00347144	80.1526
CA2	ENSG00000104267	rs17605712	8	87207401	A	G	0.0275869	-0.381166	0.0361967	6.2431e-26	0.00422583	110.889
CA2	ENSG00000104267	rs72686795	8	87213939	G	T	0.0220597	-0.324472	0.0404297	1.00879e-15	0.00282507	64.41
CA2	ENSG00000104267	rs75165286	8	87228970	C	A	0.0493789	0.243392	0.0273942	6.40324e-19	0.00252389	78.9397
CA2	ENSG00000104267	rs77610227	8	87243615	G	A	0.226446	0.165266	0.0141524	1.6592e-31	0.00433606	136.366
CA2	ENSG00000104267	rs62509378	8	87302349	C	A	0.0503435	0.155785	0.0271885	1.0055e-08	0.00123388	32.8307
CA2	ENSG00000104267	rs62509380	8	87316748	G	A	0.118895	-0.109755	0.0183654	2.28118e-09	0.00128204	35.7148
CA2	ENSG00000104267	rs79771826	8	87356577	C	T	0.0174778	-0.425881	0.0452766	5.13452e-21	0.0036453	88.4767
CA2	ENSG00000104267	rs385893	9	4763176	T	C	0.515615	0.0663238	0.0118962	2.47252e-08	0.000993412	31.083
CA2	ENSG00000104267	rs10820606	9	99192919	A	C	0.236914	0.0985146	0.0139733	1.78649e-12	0.00189942	49.7054
CA2	ENSG00000104267	rs35979828	12	54685880	C	T	0.0571059	0.210852	0.0255876	1.7191e-16	0.00227394	67.9042
CA2	ENSG00000104267	rs10876550	12	54712308	G	A	0.590064	-0.116086	0.0120619	6.31975e-22	0.00291874	92.625
CA2	ENSG00000104267	rs7973618	12	57019443	T	C	0.331077	-0.0854698	0.0126267	1.29509e-11	0.00166628	45.819
CA2	ENSG00000104267	rs10852622	16	88556880	A	G	0.293204	0.0929262	0.0130507	1.07622e-12	0.0025178	50.7001
CA2	ENSG00000104267	rs8073060	17	33875262	T	A	0.305723	-0.0704739	0.0129049	4.72933e-08	0.00095669	29.8227
CA2	ENSG00000104267	rs505401	19	6011141	A	T	0.0877483	-0.134251	0.0210059	1.64589e-10	0.00156524	40.8463
CA2	ENSG00000104267	rs11702779	21	36368659	G	A	0.368503	0.0717865	0.012323	5.7044e-09	0.00107133	33.9354
GRIN2D	ENSG00000105464	rs275847	19	48887244	T	C	0.523819	-0.0875	0.0118942	1.8893e-13	0.00171163	54.1185
GRIN2D	ENSG00000105464	rs12983597	19	48907283	G	T	0.245847	-0.0933364	0.0138	1.34586e-11	0.00147823	45.745
OGDH	ENSG00000105953	rs149110519	6	144385777	C	T	0.0526158	0.551221	0.0262509	6.84069e-98	0.0168459	440.923
OGDH	ENSG00000105953	rs77826622	7	44572346	T	C	0.0196105	0.233888	0.0428789	4.91383e-08	0.00124788	29.7529
OGDH	ENSG00000105953	rs17655652	7	44580991	T	C	0.299758	0.0799106	0.0129733	7.30214e-10	0.00123265	37.9409
OGDH	ENSG00000105953	rs217384	7	44604017	T	G	0.597862	0.174143	0.0120494	2.41379e-47	0.0065496	208.872
OGDH	ENSG00000105953	rs6963622	7	44670723	A	T	0.0432877	0.191768	0.0292018	5.14044e-11	0.00139577	43.1254
OGDH	ENSG00000105953	rs2268310	7	44677098	C	T	0.126367	0.249159	0.0177896	1.43648e-44	0.00615357	196.165
OGDH	ENSG00000105953	rs35134343	7	44754448	T	A	0.0602994	0.137372	0.0249763	3.79787e-08	0.00113108	30.251
OGDH	ENSG00000105953	rs4724315	7	44759718	A	G	0.117546	0.114155	0.0184547	6.18671e-10	0.00141912	38.2627
LDHB	ENSG00000111716	rs1478290	12	21761315	A	C	0.305403	-0.0762163	0.0129064	3.51787e-09	0.00243935	34.8727
LDHB	ENSG00000111716	rs138560021	12	21810834	G	A	0.0166616	-0.304975	0.0464271	5.06524e-11	0.00303467	43.1505
LDHB	ENSG00000111716	rs597808	12	111973358	A	G	0.52377	-0.0760158	0.0118998	1.67849e-10	0.00353768	40.8064
PPARD	ENSG00000112033	rs9394278	6	35135707	C	T	0.117568	-0.106983	0.0184562	6.75927e-09	0.00107064	33.6004
PPARD	ENSG00000112033	rs73407675	6	35207714	G	A	0.0200364	0.292815	0.0424031	5.00611e-12	0.00197485	47.6861
PPARD	ENSG00000112033	rs56037920	6	35218931	T	C	0.0172856	-0.261729	0.0456124	9.56886e-09	0.00156033	32.9259
PPARD	ENSG00000112033	rs2299871	6	35385243	C	T	0.838594	0.117152	0.0161473	4.01051e-13	0.00190313	52.638
PPARD	ENSG00000112033	rs2497306	10	94485211	A	C	0.500343	0.0655428	0.0118907	3.54381e-08	0.000976504	30.3833
ALDH5A1	ENSG00000112294	rs190654114	6	23941682	T	C	0.0465605	-0.256265	0.0281656	9.14956e-20	0.0242781	82.7829
ALDH5A1	ENSG00000112294	rs17588579	6	24001619	G	A	0.0683888	0.150599	0.0235454	1.595e-10	0.00133755	40.9102
ALDH5A1	ENSG00000112294	rs191292838	6	24017445	A	G	0.0147674	-0.270986	0.04929	3.84123e-08	0.00232644	30.2257
ALDH5A1	ENSG00000112294	rs9460955	6	24025348	A	G	0.275653	0.105087	0.0132902	2.63694e-15	0.00199055	62.5223
ALDH5A1	ENSG00000112294	rs1533727	6	24045414	G	T	0.68964	0.0836674	0.0128454	7.33669e-11	0.00134088	42.4246
ALDH5A1	ENSG00000112294	rs9348630	6	24071677	G	A	0.0937129	0.150301	0.0203834	1.66073e-13	0.00174109	54.3714
ALDH5A1	ENSG00000112294	rs9460969	6	24104856	T	C	0.0282741	0.382864	0.035762	9.56093e-27	0.00414845	114.616
ALDH5A1	ENSG00000112294	rs114925146	6	24118630	A	T	0.0197488	0.548756	0.0425264	4.2845e-38	0.00681567	166.51
ALDH5A1	ENSG00000112294	rs115600404	6	24143069	G	A	0.0206259	0.558329	0.0416113	4.7687e-41	0.00702165	180.035
ALDH5A1	ENSG00000112294	rs78244173	6	24150821	G	A	0.056139	-0.157528	0.0258218	1.05541e-09	0.00122263	37.2171
ALDH5A1	ENSG00000112294	rs6938792	6	24203535	C	A	0.15329	0.128576	0.0164849	6.22014e-15	0.00192374	60.8341
ALDH5A1	ENSG00000112294	rs793834	6	24234933	A	G	0.754331	-0.0818709	0.0138086	3.04789e-09	0.00115224	35.1528
ALDH5A1	ENSG00000112294	rs73394032	6	24235420	G	T	0.0835807	0.127725	0.0214784	2.73773e-09	0.00111494	35.3629
ALDH5A1	ENSG00000112294	rs141014144	6	24246903	C	T	0.054766	-0.239632	0.026081	4.00221e-20	0.00275615	84.4192
ALDH5A1	ENSG00000112294	rs72830837	6	24247922	A	G	0.0702164	0.137411	0.0232647	3.5009e-09	0.00118241	34.8858
ALDH5A1	ENSG00000112294	rs807704	6	24300846	A	G	0.0522677	0.229302	0.0266717	8.18276e-18	0.00236496	73.9119
ALDH5A1	ENSG00000112294	rs12211069	6	24325883	C	T	0.165706	-0.121502	0.0159745	2.82683e-14	0.00189988	57.8512
ALDH5A1	ENSG00000112294	rs75359737	6	24350002	T	C	0.022026	0.580667	0.0402565	3.65511e-47	0.00810631	208.057
ALDH5A1	ENSG00000112294	rs76523368	6	24387273	T	C	0.158859	-0.316515	0.0160624	1.93821e-86	0.012284	388.3
ALDH5A1	ENSG00000112294	rs793651	6	24395933	T	G	0.590893	0.133967	0.0120526	1.05803e-28	0.00398238	123.548
ALDH5A1	ENSG00000112294	rs57470320	6	24396432	G	A	0.0361748	-0.250883	0.0318044	3.06055e-15	0.00201473	62.2255
ALDH5A1	ENSG00000112294	rs62401885	6	24398185	G	A	0.0975683	-0.182965	0.0199986	5.74645e-20	0.0026454	83.7022
ALDH5A1	ENSG00000112294	rs793654	6	24404334	A	G	0.440601	0.284048	0.0117476	3.68129e-129	0.0181194	584.635
ALDH5A1	ENSG00000112294	rs2753921	6	24417620	A	G	0.0585814	0.226368	0.0252722	3.33043e-19	0.00296931	80.2313
ALDH5A1	ENSG00000112294	rs13735	6	24423624	C	T	0.364632	-0.242148	0.0121962	1.00972e-87	0.0123363	394.196
ALDH5A1	ENSG00000112294	rs145510429	6	24433782	G	A	0.100115	-0.11531	0.0198053	5.80096e-09	0.00108432	33.8978
ALDH5A1	ENSG00000112294	rs9467143	6	24433783	T	C	0.0361183	0.356466	0.031757	3.08745e-29	0.00401735	125.996
ALDH5A1	ENSG00000112294	rs35901848	6	24443640	G	A	0.296275	-0.152923	0.0129708	4.40555e-32	0.004384	138.999
ALDH5A1	ENSG00000112294	rs793715	6	24445131	T	C	0.950285	0.266005	0.027291	1.89627e-22	0.00302098	95.0037
ALDH5A1	ENSG00000112294	rs11753038	6	24453197	C	T	0.0374665	0.262906	0.0312629	4.12098e-17	0.00279728	70.72
ALDH5A1	ENSG00000112294	rs6918194	6	24453238	C	G	0.0905136	-0.218472	0.0206622	3.95003e-26	0.00517139	111.799
ALDH5A1	ENSG00000112294	rs112939612	6	24456074	A	C	0.0291777	0.270611	0.0352896	1.74421e-14	0.00217806	58.8027
ALDH5A1	ENSG00000112294	rs138320800	6	24457462	C	A	0.0139317	-0.455156	0.0506348	2.49517e-19	0.00509831	80.802
ALDH5A1	ENSG00000112294	rs72833097	6	24458229	A	C	0.0556946	0.244033	0.0258712	4.00774e-21	0.00337907	88.9742
ALDH5A1	ENSG00000112294	rs79634866	6	24461096	T	C	0.0312723	0.319236	0.0340893	7.63308e-21	0.00318198	87.6976
ALDH5A1	ENSG00000112294	rs2793443	6	24463167	T	C	0.0214956	-0.240082	0.0409885	4.70165e-09	0.00138159	34.308
ALDH5A1	ENSG00000112294	rs140624426	6	24467685	G	A	0.0137081	-0.389738	0.051081	2.35126e-14	0.00570657	58.2139
ALDH5A1	ENSG00000112294	rs143486823	6	24468686	G	A	0.0147059	-0.294978	0.0493819	2.32071e-09	0.00663142	35.6815
ALDH5A1	ENSG00000112294	rs62400470	6	24470974	G	A	0.237194	-0.150018	0.0139351	5.0038e-27	0.00373665	115.895
ALDH5A1	ENSG00000112294	rs138072930	6	24472265	C	T	0.0151037	-0.46288	0.0486428	1.7997e-21	0.00526053	90.5523
ALDH5A1	ENSG00000112294	rs2817247	6	24472423	A	G	0.897196	-0.280535	0.0194545	3.87347e-47	0.00652049	207.938
ALDH5A1	ENSG00000112294	rs2760148	6	24478133	A	T	0.466257	-0.414782	0.0114085	1e-200	0.0401915	1321.85
ALDH5A1	ENSG00000112294	rs17373803	6	24481175	C	T	0.0163964	-0.58448	0.0466074	4.4761e-36	0.00959438	157.264
ALDH5A1	ENSG00000112294	rs191793414	6	24497402	G	T	0.0385871	-0.317574	0.0307849	5.96623e-25	0.0306378	106.418
ALDH5A1	ENSG00000112294	rs139458943	6	24497823	G	A	0.123061	-0.725995	0.017056	1e-200	0.0542852	1811.81
ALDH5A1	ENSG00000112294	rs116478188	6	24498036	G	A	0.0198661	0.244179	0.042603	9.96047e-09	0.00116239	32.8501
ALDH5A1	ENSG00000112294	rs73728140	6	24507003	A	G	0.0271491	0.487932	0.0363911	5.44252e-41	0.00651103	179.775
ALDH5A1	ENSG00000112294	rs55782447	6	24509569	C	T	0.0452368	-0.192842	0.0285925	1.53462e-11	0.0014873	45.4882
ALDH5A1	ENSG00000112294	rs6921564	6	24525953	G	T	0.11758	-0.467007	0.0180544	1.57398e-147	0.0208945	669.084
ALDH5A1	ENSG00000112294	rs185994611	6	24529990	C	G	0.0436525	-0.473303	0.0288557	1.83823e-60	0.0102777	269.039
ALDH5A1	ENSG00000112294	rs2760180	6	24549540	C	A	0.0203325	0.683789	0.041776	3.24713e-60	0.0108169	267.911
ALDH5A1	ENSG00000112294	rs807532	6	24549668	T	C	0.91439	-0.13078	0.0212439	7.46054e-10	0.00119476	37.8978
ALDH5A1	ENSG00000112294	rs148716963	6	24549727	T	C	0.0151001	-0.585438	0.048555	1.77705e-33	0.00902265	145.376
ALDH5A1	ENSG00000112294	rs114358573	6	24551255	G	A	0.0178475	-0.536972	0.0447261	3.30446e-33	0.00565248	144.139
ALDH5A1	ENSG00000112294	rs34505453	6	24555508	T	C	0.462638	0.236353	0.0117699	1.08193e-89	0.0126173	403.252
ALDH5A1	ENSG00000112294	rs807524	6	24570886	T	G	0.824041	0.120941	0.015597	8.88996e-15	0.00194206	60.1264
ALDH5A1	ENSG00000112294	rs72834991	6	24575023	C	T	0.160529	-0.291834	0.0160259	4.28351e-74	0.0105734	331.609
ALDH5A1	ENSG00000112294	rs13199423	6	24577310	A	G	0.0463038	0.20514	0.0282698	3.97558e-13	0.00192998	52.6569
ALDH5A1	ENSG00000112294	rs699461	6	24582862	A	G	0.409786	-0.0937741	0.0120763	8.16394e-15	0.00192003	60.2973
ALDH5A1	ENSG00000112294	rs16889523	6	24616480	A	T	0.186325	0.0965418	0.015264	2.5356e-10	0.00126564	40.0031
ALDH5A1	ENSG00000112294	rs12194307	6	24625562	A	T	0.178257	-0.10704	0.0155247	5.39386e-12	0.00150403	47.5385
ALDH5A1	ENSG00000112294	rs9379679	6	24651604	C	T	0.0420476	0.38211	0.0294804	2.02535e-38	0.00590947	168
ALDH5A1	ENSG00000112294	rs2876680	6	24679994	T	C	0.200027	0.102706	0.0148535	4.69894e-12	0.00153096	47.8117
ALDH5A1	ENSG00000112294	rs10946716	6	24680649	G	C	0.494187	-0.0651959	0.0118916	4.19595e-08	0.000951291	30.058
ALDH5A1	ENSG00000112294	rs60555264	6	24699652	C	A	0.0487668	0.262782	0.027545	1.42824e-21	0.00293677	91.0135
ALDH5A1	ENSG00000112294	rs72830600	6	24726264	T	C	0.141622	-0.133849	0.017033	3.89673e-15	0.00195245	61.7516
ALDH5A1	ENSG00000112294	rs79845137	6	24737960	A	G	0.0202776	0.626436	0.0418959	1.50695e-50	0.0087789	223.568
ALDH5A1	ENSG00000112294	rs189747503	6	24769837	C	T	0.0530592	0.214025	0.0264912	6.5298e-16	0.00252217	65.2718
ALDH5A1	ENSG00000112294	rs62400830	6	24774027	C	A	0.056541	0.303944	0.0256419	2.07109e-32	0.00463684	140.503
ALDH5A1	ENSG00000112294	rs4490655	6	24804299	A	G	0.314593	-0.0832848	0.0127981	7.62606e-11	0.00136863	42.3487
ALDH5A1	ENSG00000112294	rs74967479	6	24835176	A	T	0.033029	0.213713	0.0332549	1.30659e-10	0.00184233	41.3001
ALDH5A1	ENSG00000112294	rs6913594	6	24895936	C	T	0.0319566	0.258945	0.0337687	1.74421e-14	0.00215123	58.8012
ALDH5A1	ENSG00000112294	rs2747674	6	24917961	G	A	0.370913	0.0738257	0.0123055	1.9829e-09	0.00115133	35.9929
ALDH5A1	ENSG00000112294	rs216264	6	24925659	C	T	0.120044	0.10088	0.0182927	3.49567e-08	0.000962871	30.4127
ALDH5A1	ENSG00000112294	rs12529442	6	25004702	C	T	0.0567738	-0.165045	0.025682	1.30491e-10	0.0122613	41.2997
ALDH5A1	ENSG00000112294	rs114089484	6	25121497	T	C	0.0315368	0.199601	0.0340146	4.41083e-09	0.00122559	34.4346
ALDH5A1	ENSG00000112294	rs6592965	7	50427982	G	A	0.449532	0.19618	0.0118501	1.47333e-61	0.00857654	274.072
ODC1	ENSG00000115758	rs1668871	1	205237137	T	C	0.380783	-0.0748879	0.0122408	9.47567e-10	0.00117999	37.4286
ODC1	ENSG00000115758	rs4668684	2	10540330	G	A	0.458611	0.0752648	0.0119277	2.79042e-10	0.00168833	39.8172
ODC1	ENSG00000115758	rs3771123	2	10553389	G	C	0.170388	-0.170621	0.015765	2.67855e-27	0.00469617	117.132
ODC1	ENSG00000115758	rs2270307	2	10566804	A	G	0.289461	0.126333	0.0130805	4.54674e-22	0.00387416	93.2792
ODC1	ENSG00000115758	rs7559979	2	10582679	A	G	0.378598	-0.16108	0.0121956	7.86865e-40	0.00649549	174.452
ODC1	ENSG00000115758	rs2884211	2	10592172	A	G	0.0538841	0.148723	0.0263301	1.6195e-08	0.00123762	31.9044
ODC1	ENSG00000115758	rs2357551	2	10592180	C	T	0.343213	0.141865	0.0124788	6.00759e-30	0.00483253	129.242
ODC1	ENSG00000115758	rs818161	2	10607465	A	G	0.243279	-0.144839	0.0138179	1.0452e-25	0.00422375	109.872
ODC1	ENSG00000115758	rs75769797	2	10609936	G	A	0.0503081	-0.149274	0.0272001	4.0605e-08	0.00100628	30.1181
ODC1	ENSG00000115758	rs1354034	3	56849749	T	C	0.618137	0.27486	0.0120299	1.52405e-115	0.0162102	522.034
ODC1	ENSG00000115758	rs17825630	3	56950055	G	A	0.108121	0.109481	0.019144	1.0728e-08	0.00103122	32.7048
ODC1	ENSG00000115758	rs875741	5	173287851	G	A	0.396388	0.0772826	0.0121502	2.00969e-10	0.00127535	40.4573
ODC1	ENSG00000115758	rs668887	6	139835780	G	A	0.964189	-0.186385	0.0319913	5.67715e-09	0.00108543	33.9436
ODC1	ENSG00000115758	rs592423	6	139840693	A	C	0.532047	-0.126169	0.0118807	2.41602e-26	0.00355991	112.777
ODC1	ENSG00000115758	rs12718598	7	50428445	T	C	0.481049	0.0675714	0.0118985	1.35641e-08	0.00102938	32.2509
ODC1	ENSG00000115758	rs73660574	9	135860412	G	A	0.0342189	-0.190495	0.0327002	5.69076e-09	0.0011931	33.9364
ODC1	ENSG00000115758	rs7908745	10	45953767	A	G	0.319275	0.0866432	0.0127458	1.0639e-11	0.00147427	46.2099
ODC1	ENSG00000115758	rs34897497	10	46024677	A	G	0.0652601	0.150081	0.0240646	4.47755e-10	0.00123063	38.895
ODC1	ENSG00000115758	rs11602954	11	202856	G	A	0.211758	0.110584	0.0145381	2.81838e-14	0.00221123	57.8588
ODC1	ENSG00000115758	rs35033748	17	27179590	T	C	0.215702	-0.198661	0.0143733	1.88843e-43	0.00694343	191.035
ODC1	ENSG00000115758	rs2106786	17	43919096	A	G	0.190926	-0.0829932	0.0151271	4.09742e-08	0.00108077	30.1005
ODC1	ENSG00000115758	rs8887	19	4502201	T	C	0.539821	-0.076003	0.0119243	1.844e-10	0.00148064	40.6252
ODC1	ENSG00000115758	rs11905479	20	55977759	G	A	0.200782	-0.110202	0.0148287	1.07127e-13	0.0017466	55.2297
ODC1	ENSG00000115758	rs181359	22	21928641	G	A	0.22116	-0.107292	0.0143121	6.53883e-14	0.00179899	56.1989
GRIN3B	ENSG00000116032	rs117358754	19	978433	G	T	0.0203144	-0.250601	0.0421362	2.72439e-09	0.00390141	35.3716
GRIN3B	ENSG00000116032	rs112452416	19	998228	G	A	0.110202	-0.161706	0.0189578	1.46589e-17	0.00461255	72.7573
GRIN3B	ENSG00000116032	rs4807399	19	1004710	C	T	0.497971	-0.0918916	0.0118784	1.02589e-14	0.00390135	59.8461
GRIN3B	ENSG00000116032	rs10401454	19	1009585	C	G	0.280827	-0.136129	0.013194	5.86678e-25	0.00741638	106.451
GRIN3B	ENSG00000116032	rs2240159	19	1010691	A	G	0.566929	-0.0980944	0.0119832	2.7052e-16	0.00441934	67.0105
GRIN3B	ENSG00000116032	rs10419072	19	1030766	G	A	0.12067	-0.243319	0.0181561	5.91698e-41	0.0113087	179.6
GRIN3B	ENSG00000116032	rs4807455	19	1033559	G	A	0.259773	0.0818934	0.0135551	1.52781e-09	0.00240076	36.5
GRIN3B	ENSG00000116032	rs930232	19	1036018	G	A	0.434485	-0.0832801	0.0119865	3.71022e-12	0.00318476	48.2723
GRIN3B	ENSG00000116032	rs28659974	19	1045765	T	C	0.441559	-0.0707931	0.0119708	3.33903e-09	0.00253761	34.9732
GRIN3B	ENSG00000116032	rs3752237	19	1047161	A	G	0.637901	0.121896	0.0123412	5.22757e-23	0.00645502	97.5583
GRIN3B	ENSG00000116032	rs3752240	19	1051214	A	G	0.331889	0.0697367	0.0126257	3.32882e-08	0.00192606	30.5079
GRIN3B	ENSG00000116032	rs113337161	19	1055718	C	T	0.0744293	-0.303017	0.0225322	3.15428e-41	0.0114335	180.853
GRIN3B	ENSG00000116032	rs4147923	19	1062701	C	T	0.389929	-0.0854906	0.0121816	2.2475e-12	0.0025974	49.2525
GRIN3B	ENSG00000116032	rs117052778	19	1097461	G	A	0.0450588	-0.156758	0.028662	4.52074e-08	0.00198423	29.9121
HDAC1	ENSG00000116478	rs8176781	1	32799203	T	C	0.0225125	0.316027	0.0400333	2.92617e-15	0.00532699	62.3169
HDAC1	ENSG00000116478	rs7950726	11	5225447	C	A	0.130877	0.25031	0.0175208	2.66011e-46	0.00761261	204.103
KCNQ4	ENSG00000117013	rs823686	1	41265250	T	C	0.566723	0.0738509	0.0119948	7.41361e-10	0.00120775	37.9075
KCNQ4	ENSG00000117013	rs2296838	1	41284119	C	G	0.144202	-0.0952851	0.0169233	1.79792e-08	0.00102389	31.7015
KCNQ4	ENSG00000117013	rs4660469	1	41286353	G	A	0.549776	-0.0756466	0.011946	2.41691e-10	0.00152554	40.099
KCNQ4	ENSG00000117013	rs28641158	1	41422311	G	A	0.221237	-0.0800868	0.014323	2.24988e-08	0.000996253	31.2647
CA14	ENSG00000118298	rs78681982	1	150130096	G	A	0.0540547	0.145941	0.0262919	2.84689e-08	0.00735037	30.8113
CA14	ENSG00000118298	rs114327352	1	150285715	C	T	0.113663	0.15306	0.0187072	2.7964e-16	0.0132352	66.9431
CD274	ENSG00000120217	rs9264638	6	31238318	G	A	0.677162	0.0709134	0.0127153	2.44422e-08	0.00101356	31.1031
CD274	ENSG00000120217	rs11790878	9	5420266	T	C	0.356236	0.0873768	0.0124065	1.88669e-12	0.00161381	49.6014
CD274	ENSG00000120217	rs911760	9	5438435	C	A	0.187481	-0.0838573	0.0152329	3.69173e-08	0.000972276	30.3052
CD274	ENSG00000120217	rs702276	9	5439876	C	G	0.267771	-0.114434	0.0134067	1.39187e-17	0.00313726	72.8562
CD274	ENSG00000120217	rs62559127	9	5440428	A	C	0.206171	0.0976809	0.0146889	2.93089e-11	0.00144116	44.2222
CD274	ENSG00000120217	rs34477738	9	5447227	A	G	0.153628	-0.114066	0.0164776	4.43404e-12	0.00160223	47.9208
CD274	ENSG00000120217	rs117829760	9	5450790	C	A	0.0431504	0.162004	0.029259	3.08049e-08	0.00105873	30.6572
CD274	ENSG00000120217	rs72705424	9	5456083	G	A	0.0159067	0.423575	0.0474365	4.29141e-19	0.00368727	79.7325
CD274	ENSG00000120217	rs7048841	9	5460801	T	C	0.497783	0.199479	0.0117846	2.84512e-64	0.00902317	286.526
CD274	ENSG00000120217	rs9696950	9	5462245	A	T	0.0921268	-0.127445	0.0205517	5.60338e-10	0.00123195	38.4548
CD274	ENSG00000120217	rs2890658	9	5465130	C	A	0.0863585	0.440721	0.0208614	4.58775e-99	0.0141304	446.314
CD274	ENSG00000120217	rs2297136	9	5467955	G	A	0.504604	0.169299	0.0118184	1.52721e-46	0.00654688	205.207
CD274	ENSG00000120217	rs41280723	9	5468647	T	C	0.0161322	0.322437	0.0471641	8.12082e-12	0.00183632	46.7376
CD274	ENSG00000120217	rs147055142	9	5476045	C	T	0.116503	0.14278	0.0185123	1.23282e-14	0.00220322	59.4859
CD274	ENSG00000120217	rs10815233	9	5481275	A	G	0.436551	0.0694783	0.0119863	6.77532e-09	0.00108966	33.5991
CD274	ENSG00000120217	rs597808	12	111973358	A	G	0.52377	-0.106875	0.011883	2.38397e-19	0.00289373	80.891
CD274	ENSG00000120217	rs11066301	12	112871372	A	G	0.400736	0.081203	0.012126	2.13304e-11	0.00144595	44.8445
CDKN1A	ENSG00000124762	rs11731274	4	6891455	T	G	0.177712	-0.0867666	0.0155524	2.41908e-08	0.00107528	31.1251
CDKN1A	ENSG00000124762	rs2395650	6	36369250	A	T	0.820819	0.121261	0.0154858	4.85512e-15	0.00194387	61.3162
CDKN1A	ENSG00000124762	rs56146544	6	36411064	G	T	0.214431	-0.097321	0.0144782	1.79267e-11	0.00144847	45.1839
CDKN1A	ENSG00000124762	rs12203115	6	36490733	A	G	0.249585	0.0904809	0.0137315	4.42181e-11	0.00137356	43.4188
CDKN1A	ENSG00000124762	rs13202984	6	36581149	A	G	0.350705	0.0857006	0.0124516	5.8776e-12	0.00163562	47.3715
CDKN1A	ENSG00000124762	rs143000423	6	36591128	C	A	0.0209751	-0.314035	0.0414491	3.55304e-14	0.00242689	57.4019
CDKN1A	ENSG00000124762	rs4713989	6	36604198	C	T	0.292713	0.0856284	0.0130607	5.5195e-11	0.00136908	42.9836
CDKN1A	ENSG00000124762	rs720170	6	36612040	C	T	0.230134	0.1375	0.0140925	1.72187e-22	0.0033912	95.1983
CDKN1A	ENSG00000124762	rs4713992	6	36612205	G	A	0.712883	0.159156	0.0130871	4.98999e-34	0.00489354	147.897
CDKN1A	ENSG00000124762	rs11754995	6	36612323	G	A	0.308635	0.128859	0.0128388	1.05245e-23	0.00367529	100.735
CDKN1A	ENSG00000124762	rs72853335	6	36631009	G	A	0.0362772	-0.329232	0.0317103	2.97577e-25	0.00352001	107.796
CDKN1A	ENSG00000124762	rs12199346	6	36641546	C	A	0.243583	-0.309049	0.0136195	5.39511e-114	0.0160499	514.911
CDKN1A	ENSG00000124762	rs3829964	6	36644498	T	C	0.501189	-0.251392	0.011714	3.60579e-102	0.0143839	460.567
CDKN1A	ENSG00000124762	rs3176329	6	36647463	T	G	0.917526	-0.275307	0.0215116	1.68229e-37	0.00543184	163.791
CDKN1A	ENSG00000124762	rs73412244	6	36649294	T	C	0.0837367	-0.281844	0.0213557	9.03441e-40	0.00575825	174.177
CDKN1A	ENSG00000124762	rs3176344	6	36650547	G	A	0.0373394	-0.255198	0.0313188	3.68808e-16	0.0022217	66.3964
CDKN1A	ENSG00000124762	rs6457937	6	36654351	T	C	0.973713	-0.322967	0.0371017	3.18127e-18	0.00315209	75.7755
CDKN1A	ENSG00000124762	rs12207548	6	36656256	C	T	0.282534	-0.21182	0.0130985	8.02602e-59	0.00819028	261.512
CDKN1A	ENSG00000124762	rs35328363	6	36660109	G	T	0.110803	0.125164	0.0189321	3.81241e-11	0.00148537	43.708
CDKN1A	ENSG00000124762	rs6457939	6	36663183	T	C	0.276895	-0.108694	0.0132696	2.58226e-16	0.00212113	67.0958
CDKN1A	ENSG00000124762	rs12199194	6	36671392	C	T	0.120091	-0.111558	0.0182852	1.05281e-09	0.00117349	37.2222
CDKN1A	ENSG00000124762	rs9349006	6	36675760	G	A	0.118361	-0.203112	0.018345	1.7191e-28	0.00386866	122.585
CDKN1A	ENSG00000124762	rs13194096	6	36679830	A	G	0.299667	0.12424	0.0129497	8.47423e-22	0.00296998	92.0457
CDKN1A	ENSG00000124762	rs236466	6	36697263	C	T	0.348452	0.0863492	0.0124699	4.37824e-12	0.0018364	47.9502
CDKN1A	ENSG00000124762	rs236452	6	36702284	A	G	0.748469	-0.12985	0.0136735	2.1727e-21	0.00283843	90.183
CDKN1A	ENSG00000124762	rs56285849	6	36704293	T	C	0.0560559	-0.233548	0.025799	1.39348e-19	0.00273933	81.9495
CDKN1A	ENSG00000124762	rs929051	6	36714491	G	A	0.433143	-0.189029	0.0119055	9.05733e-57	0.00789418	252.093
CDKN1A	ENSG00000124762	rs80017742	6	36714658	C	T	0.0296966	-0.256869	0.0349953	2.13255e-13	0.00184593	53.8771
CDKN1A	ENSG00000124762	rs3213536	6	36715773	C	T	0.0122862	-0.297823	0.05397	3.42098e-08	0.00132109	30.4517
CDKN1A	ENSG00000124762	rs59022372	6	36722196	A	G	0.155605	-0.27974	0.0162498	2.04221e-66	0.00926738	296.356
CDKN1A	ENSG00000124762	rs236439	6	36727349	T	G	0.910963	-0.189332	0.0208373	1.02754e-19	0.00267203	82.5591
CDKN1A	ENSG00000124762	rs236416	6	36747889	C	T	0.430054	-0.0951683	0.011995	2.12178e-15	0.00203302	62.9483
CDKN1A	ENSG00000124762	rs72846855	6	36908158	C	T	0.148254	-0.0915463	0.0167312	4.45492e-08	0.000964354	29.9383
CDKN1A	ENSG00000124762	rs9394429	6	37294875	G	A	0.785862	-0.0792764	0.0144932	4.50537e-08	0.000943489	29.9198
CDKN1A	ENSG00000124762	rs7776054	6	135418916	A	G	0.266817	0.0952812	0.0134326	1.31039e-12	0.00161093	50.3146
CDKN1A	ENSG00000124762	rs6993244	8	8863059	C	G	0.447757	-0.070318	0.0119544	4.04362e-09	0.00109488	34.6001
CDKN1A	ENSG00000124762	rs4841097	8	8946163	G	A	0.739581	0.089259	0.0135409	4.3391e-11	0.00136962	43.4519
CDKN1A	ENSG00000124762	rs3748136	8	9030160	G	A	0.189235	-0.116077	0.0151634	1.93019e-14	0.00187241	58.6002
CDKN1A	ENSG00000124762	rs11553699	12	122216910	A	G	0.10963	0.132207	0.0190174	3.60662e-12	0.00160682	48.3289
CDKN1A	ENSG00000124762	rs12589699	14	69212885	A	G	0.127908	-0.267657	0.0176773	8.63575e-52	0.00718425	229.258
CDKN1A	ENSG00000124762	rs1465788	14	69263599	T	C	0.722277	-0.108252	0.0132576	3.20922e-16	0.0021257	66.6718
CDKN1A	ENSG00000124762	rs10512472	17	33884804	T	C	0.179037	0.143818	0.015477	1.50834e-20	0.00271806	86.3481
CDKN1A	ENSG00000124762	rs9915021	17	33976619	C	T	0.0591544	0.142162	0.0252001	1.68869e-08	0.00100714	31.8246
CDKN1A	ENSG00000124762	rs156356	20	1819280	T	C	0.48686	0.0663559	0.0118945	2.4246e-08	0.00102361	31.1219
CDKN1A	ENSG00000124762	rs4814776	20	1921523	C	A	0.327295	-0.100919	0.0126557	1.53109e-15	0.00200304	63.5878
ADORA2A	ENSG00000128271	rs2282476	22	24463564	C	A	0.39154	-0.10397	0.0121624	1.24595e-17	0.00231687	73.0765
ADORA2A	ENSG00000128271	rs9608256	22	24631122	A	G	0.358379	0.101167	0.0123825	3.0839e-16	0.00217066	66.7515
ADORA2A	ENSG00000128271	rs5751826	22	24646701	G	A	0.500897	0.116508	0.0118631	9.12431e-23	0.00369177	96.4529
ADORA2A	ENSG00000128271	rs149161616	22	24667049	C	T	0.0350349	-0.188118	0.0323309	5.93431e-09	0.00120123	33.8552
ADORA2A	ENSG00000128271	rs34011101	22	24757534	C	T	0.0794262	0.124606	0.0219857	1.4481e-08	0.0012152	32.1216
ADORA2A	ENSG00000128271	rs6004146	22	24789632	T	C	0.919069	0.122308	0.0217986	2.01159e-08	0.000999422	31.4813
ADORA2A	ENSG00000128271	rs11704959	22	24820483	C	A	0.0737712	-0.201083	0.0227059	8.29278e-19	0.002766	78.4284
ADORA2A	ENSG00000128271	rs11704465	22	24862597	G	A	0.25334	0.126367	0.0136432	2.00263e-20	0.00278793	85.7896
ADORA2A	ENSG00000128271	rs4822502	22	24881781	C	T	0.575767	0.206199	0.0119168	4.43404e-67	0.00954012	299.401
ADORA2A	ENSG00000128271	rs13055599	22	24885974	G	A	0.219054	0.106415	0.014362	1.26882e-13	0.00178591	54.9004
ADORA2A	ENSG00000128271	rs140335	22	24913423	T	C	0.486884	-0.0907119	0.0118831	2.27929e-14	0.0018484	58.2732
ADORA2A	ENSG00000128271	rs6004174	22	24917393	C	A	0.187748	-0.137325	0.015197	1.6192e-19	0.0025977	81.6551
CA6	ENSG00000131686	rs148457941	1	8091025	C	T	0.017841	0.370347	0.0448536	1.49624e-16	0.003133	68.1747
CA6	ENSG00000131686	rs77795056	1	8211702	A	G	0.0138767	0.295054	0.050818	6.39823e-09	0.00151702	33.7107
CA6	ENSG00000131686	rs506403	1	8281564	C	T	0.792928	-0.0875646	0.0146696	2.3871e-09	0.00113546	35.6304
CA6	ENSG00000131686	rs79902942	1	8307900	G	A	0.0558653	0.164147	0.0258785	2.25331e-10	0.00131545	40.2335
CA6	ENSG00000131686	rs444966	1	8327648	C	T	0.79312	-0.0866651	0.0146751	3.51366e-09	0.00110395	34.876
CA6	ENSG00000131686	rs11121157	1	8370088	G	A	0.295091	0.0730206	0.0130352	2.12378e-08	0.000999866	31.3802
CA6	ENSG00000131686	rs7517675	1	8382681	A	G	0.568814	-0.0839686	0.0119971	2.5781e-12	0.00154387	48.987
CA6	ENSG00000131686	rs111915429	1	8402221	C	T	0.158447	0.133514	0.0162602	2.19331e-16	0.0021321	67.422
CA6	ENSG00000131686	rs72636904	1	8402594	T	C	0.0243725	0.521478	0.0383465	4.05976e-42	0.00661242	184.936
CA6	ENSG00000131686	rs7525559	1	8419629	T	C	0.452585	-0.0780497	0.0119393	6.26758e-11	0.00137603	42.7351
CA6	ENSG00000131686	rs2784735	1	8421092	C	T	0.484882	-0.10123	0.0118784	1.56279e-17	0.00229329	72.6277
CA6	ENSG00000131686	rs12567722	1	8460503	G	A	0.226619	-0.135387	0.014171	1.25026e-21	0.00288396	91.2752
CA6	ENSG00000131686	rs17386406	1	8643497	G	A	0.0647125	-0.181724	0.0241439	5.19996e-14	0.00194027	56.6513
CA6	ENSG00000131686	rs138601087	1	8670166	G	A	0.0324841	0.591434	0.0332011	5.54243e-71	0.010703	317.327
CA6	ENSG00000131686	rs34703782	1	8750511	C	T	0.0303256	-0.238438	0.0346497	5.92652e-12	0.00182752	47.3535
CA6	ENSG00000131686	rs77501380	1	8783712	G	A	0.0200077	-0.259186	0.0424485	1.0216e-09	0.00360795	37.2819
CA6	ENSG00000131686	rs12123076	1	8838528	A	G	0.282313	0.136098	0.0131727	5.07107e-25	0.00335821	106.747
CA6	ENSG00000131686	rs6661010	1	8910542	C	T	0.519861	-0.103573	0.011881	2.84643e-18	0.00240819	75.9954
CA6	ENSG00000131686	rs113836874	1	8947742	A	G	0.0236318	0.2598	0.0391211	3.11961e-11	0.00161978	44.1018
CA6	ENSG00000131686	rs34802130	1	8952474	G	A	0.269418	-0.18064	0.0133287	7.62606e-42	0.00578695	183.676
CA6	ENSG00000131686	rs12127844	1	8973567	G	A	0.210492	0.141862	0.014551	1.85952e-22	0.00300255	95.0488
CA6	ENSG00000131686	rs6668049	1	8978292	T	C	0.634388	0.112819	0.0123217	5.37527e-20	0.00264965	83.8346
CA6	ENSG00000131686	rs78847327	1	8985988	G	A	0.261199	0.147701	0.0134915	6.82339e-28	0.00426568	119.852
CA6	ENSG00000131686	rs57081602	1	8987340	G	T	0.21235	0.292498	0.0143432	1.94536e-92	0.0131255	415.866
CA6	ENSG00000131686	rs34143161	1	8991813	G	A	0.11925	-0.326358	0.0181583	3.17103e-72	0.0104041	323.027
CA6	ENSG00000131686	rs12091891	1	9000220	A	G	0.0653914	0.902358	0.0228457	1e-200	0.0469311	1560.09
CA6	ENSG00000131686	rs7524988	1	9001125	G	A	0.742211	-0.29031	0.0133854	2.64241e-104	0.0146886	470.393
CA6	ENSG00000131686	rs11811407	1	9002474	T	C	0.2666	-0.147704	0.0134024	3.03319e-28	0.00452849	121.456
CA6	ENSG00000131686	rs114223749	1	9004758	C	T	0.0213401	0.90323	0.0404764	2.64241e-110	0.0189122	497.958
CA6	ENSG00000131686	rs1409147	1	9005320	A	G	0.690259	0.193502	0.0127683	7.04369e-52	0.00727203	229.67
CA6	ENSG00000131686	rs17032907	1	9010405	C	T	0.154703	0.198473	0.0163735	8.11521e-34	0.00461634	146.933
CA6	ENSG00000131686	rs72641561	1	9013585	C	T	0.117713	0.249954	0.0183481	2.93089e-42	0.00588431	185.583
CA6	ENSG00000131686	rs7525219	1	9014534	T	C	0.320266	0.109069	0.0127231	1.01344e-17	0.00237261	73.4881
CA6	ENSG00000131686	rs116835295	1	9021342	A	G	0.015566	0.440546	0.0479365	3.92103e-20	0.00381869	84.4598
CA6	ENSG00000131686	rs3765965	1	9021998	T	C	0.150081	0.12641	0.0166305	2.93833e-14	0.00182032	57.7766
CA6	ENSG00000131686	rs6697763	1	9037273	C	T	0.357623	0.116627	0.0123787	4.45143e-21	0.00279396	88.7663
CA6	ENSG00000131686	rs11121287	1	9043483	C	G	0.42312	0.10114	0.0120166	3.87614e-17	0.0026034	70.8407
CA6	ENSG00000131686	rs1075363	1	9048244	T	C	0.540553	0.119243	0.0119006	1.24509e-23	0.00317141	100.399
CA6	ENSG00000131686	rs28694588	1	9052784	C	T	0.170619	0.125145	0.0157866	2.2413e-15	0.0019796	62.842
CA6	ENSG00000131686	rs7548457	1	9061723	C	T	0.247207	-0.108827	0.0137663	2.67055e-15	0.0023536	62.4941
CA6	ENSG00000131686	rs34897790	1	9063871	C	T	0.12121	0.127112	0.0182047	2.90603e-12	0.0015753	48.7535
CA6	ENSG00000131686	rs2039631	1	9068020	C	T	0.0444488	0.17521	0.0288417	1.2414e-09	0.00144	36.9042
CA6	ENSG00000131686	rs12566126	1	9091166	C	T	0.0618072	0.140678	0.0246877	1.21079e-08	0.00103848	32.4707
CA6	ENSG00000131686	rs148379861	1	9157625	G	T	0.0255274	0.206713	0.0376959	4.16764e-08	0.00104402	30.071
CA6	ENSG00000131686	rs74521618	1	9157957	G	T	0.0285453	0.209337	0.0356975	4.51846e-09	0.00111766	34.3887
CA6	ENSG00000131686	rs72637780	1	9248627	T	C	0.0358952	0.178255	0.0319585	2.4386e-08	0.00101779	31.1108
PPARG	ENSG00000132170	rs11706443	3	11981472	T	G	0.119235	-0.116646	0.0183396	2.01229e-10	0.00128861	40.4539
PPARG	ENSG00000132170	rs2618401	3	12042001	C	T	0.070795	0.220882	0.0231307	1.30707e-21	0.00288061	91.1891
PPARG	ENSG00000132170	rs6798755	3	12139092	C	T	0.0747018	-0.140571	0.0226071	5.02887e-10	0.00122339	38.6636
PPARG	ENSG00000132170	rs392394	3	12140087	G	A	0.776452	0.167317	0.0142161	5.59887e-32	0.00436944	138.522
PPARG	ENSG00000132170	rs308961	3	12150014	G	T	0.393777	0.0992406	0.0121529	3.19301e-16	0.00210036	66.6836
PPARG	ENSG00000132170	rs73813129	3	12167418	C	T	0.0592203	-0.178419	0.0251706	1.35675e-12	0.00160588	50.2453
PPARG	ENSG00000132170	rs310749	3	12273768	G	T	0.487917	0.136681	0.0118513	9.01571e-31	0.00418099	133.01
PPARG	ENSG00000132170	rs7641345	3	12296540	A	G	0.872901	-0.134013	0.017833	5.70033e-14	0.00179872	56.4735
PPARG	ENSG00000132170	rs62242117	3	12319266	G	A	0.0740586	-0.205815	0.0226621	1.06611e-19	0.00262073	82.481
PPARG	ENSG00000132170	rs13066537	3	12322168	G	C	0.293493	-0.115056	0.0130344	1.07325e-18	0.00245388	77.9178
PPARG	ENSG00000132170	rs2960422	3	12334991	G	A	0.57411	-0.0655765	0.0120238	4.93049e-08	0.000937978	29.7449
PPARG	ENSG00000132170	rs2972165	3	12337875	T	C	0.853349	-0.235417	0.0167072	4.3381e-45	0.00629285	198.549
PPARG	ENSG00000132170	rs111698017	3	12360546	A	G	0.0236542	0.39018	0.0390262	1.55812e-23	0.00379607	99.958
PPARG	ENSG00000132170	rs3112395	3	12373094	G	A	0.0377911	0.26587	0.0311312	1.33999e-17	0.00250927	72.9368
PPARG	ENSG00000132170	rs73134734	3	12379155	T	C	0.0988374	-0.126382	0.0199142	2.20409e-10	0.0012743	40.2759
PPARG	ENSG00000132170	rs4135247	3	12396588	G	A	0.57101	-0.0840715	0.0120046	2.50207e-12	0.00154567	49.0458
PPARG	ENSG00000132170	rs116517756	3	12405480	G	A	0.0436985	0.160062	0.0290836	3.72538e-08	0.00099069	30.2887
PPARG	ENSG00000132170	rs150535373	3	12410328	G	A	0.0190316	-0.291609	0.0434899	2.00863e-11	0.00206523	44.9599
PPARG	ENSG00000132170	rs709157	3	12462024	G	A	0.274249	-0.112026	0.0133073	3.81681e-17	0.0022319	70.8692
PPARG	ENSG00000132170	rs1152001	3	12471862	G	A	0.782116	-0.0980294	0.0143941	9.74541e-12	0.00147714	46.3814
PPARG	ENSG00000132170	rs709159	3	12481203	C	A	0.750885	-0.278695	0.0135598	7.23436e-94	0.0132979	422.427
PPARG	ENSG00000132170	rs10440120	3	12486964	C	A	0.158189	-0.252306	0.016171	7.01132e-55	0.00771791	243.434
PPARG	ENSG00000132170	rs76848853	3	12486981	C	T	0.0195271	0.275507	0.0429513	1.4156e-10	0.00149932	41.1446
PPARG	ENSG00000132170	rs11718656	3	12487104	T	C	0.30352	0.076051	0.012929	4.05341e-09	0.0011185	34.6003
PPARG	ENSG00000132170	rs1152008	3	12487612	T	G	0.383103	-0.167136	0.0121617	5.626e-43	0.00592594	188.865
PPARG	ENSG00000132170	rs115110658	3	12496557	G	A	0.0179186	-0.245418	0.0448186	4.35542e-08	0.00110225	29.9845
PPARG	ENSG00000132170	rs28595399	3	12500065	T	C	0.331805	0.200456	0.012527	1.24137e-57	0.00801743	256.061
PPARG	ENSG00000132170	rs9809905	3	12500651	T	G	0.393138	-0.214334	0.0120508	9.07194e-71	0.00988605	316.337
PPARG	ENSG00000132170	rs73029213	3	12501093	A	G	0.108602	-0.174746	0.0190723	5.07575e-20	0.0026533	83.9476
PPARG	ENSG00000132170	rs17036788	3	12507401	T	C	0.15382	-0.149412	0.0164491	1.05245e-19	0.00259743	82.5062
PPARG	ENSG00000132170	rs709165	3	12514124	A	G	0.525974	-0.350624	0.0115485	1e-200	0.0283778	921.79
PPARG	ENSG00000132170	rs6763925	3	12515602	T	C	0.283151	-0.246998	0.013046	6.09818e-80	0.0113652	358.453
PPARG	ENSG00000132170	rs17279604	3	12523604	G	C	0.0672115	-0.250363	0.0236765	3.91652e-26	0.00353002	111.816
PPARG	ENSG00000132170	rs77514465	3	12531902	A	G	0.0203966	-0.243897	0.0420556	6.64737e-09	0.00142424	33.633
PPARG	ENSG00000132170	rs139628827	3	12540973	A	G	0.0145448	0.344329	0.0496287	3.97649e-12	0.00215108	48.1373
PPARG	ENSG00000132170	rs3864029	3	12547160	G	A	0.0314997	-0.234156	0.0340184	5.84386e-12	0.00169056	47.3787
PPARG	ENSG00000132170	rs114175358	3	12565904	C	T	0.0590286	0.328498	0.0251019	3.93822e-39	0.00623228	171.259
PPARG	ENSG00000132170	rs299631	3	12570050	T	C	0.954043	-0.255274	0.0283427	2.1252e-19	0.00277619	81.1205
PPARG	ENSG00000132170	rs149549882	3	12572329	C	A	0.0242105	-0.251645	0.0386646	7.59626e-11	0.00175653	42.3594
PPARG	ENSG00000132170	rs13074980	3	12589241	G	A	0.138374	-0.182122	0.0171685	2.73527e-26	0.00353922	112.528
PPARG	ENSG00000132170	rs12636458	3	12589685	C	T	0.117517	0.200352	0.0184045	1.3471e-27	0.00432085	118.506
PPARG	ENSG00000132170	rs113462615	3	12597892	T	C	0.0425357	-0.248789	0.0294177	2.73842e-17	0.00242833	71.5229
PPARG	ENSG00000132170	rs3773341	3	12616533	G	A	0.30552	0.127483	0.0128763	4.13809e-23	0.00317819	98.0217
PPARG	ENSG00000132170	rs9849171	3	12622623	G	C	0.352871	-0.175186	0.0123673	1.50453e-45	0.00631771	200.655
PPARG	ENSG00000132170	rs79318175	3	12674492	C	T	0.0647403	0.204306	0.0241263	2.4923e-17	0.0026191	71.7102
PPARG	ENSG00000132170	rs9310407	3	12732014	G	C	0.531598	0.217948	0.0117854	2.35126e-76	0.0107194	341.993
PPARG	ENSG00000132170	rs13074550	3	12737001	G	A	0.700008	0.171155	0.0129077	3.94912e-40	0.00553993	175.825
PPARG	ENSG00000132170	rs4035037	3	12746417	G	A	0.657761	0.0729828	0.0125292	5.7044e-09	0.00109688	33.9308
PPARG	ENSG00000132170	rs62243663	3	12759080	C	A	0.329388	0.161117	0.0125907	1.71712e-37	0.00516226	163.751
PPARG	ENSG00000132170	rs150637589	3	12772512	G	A	0.0220253	0.307652	0.0404699	2.92012e-14	0.00232269	57.7903
PPARG	ENSG00000132170	rs57814065	3	12773045	T	C	0.0970204	-0.206735	0.0200328	5.72269e-25	0.00340725	106.499
PPARG	ENSG00000132170	rs115718559	3	12785829	G	A	0.0328865	0.203634	0.0333291	9.98803e-10	0.00140372	37.3296
PPARG	ENSG00000132170	rs73022986	3	12801056	C	T	0.0653861	-0.150913	0.0240425	3.45168e-10	0.00153137	39.3998
PPARG	ENSG00000132170	rs9876483	3	12803792	G	T	0.499793	-0.068976	0.0118893	6.57643e-09	0.00106126	33.6576
PPARG	ENSG00000132170	rs3894895	3	12888976	T	C	0.778212	-0.0875137	0.0143071	9.54729e-10	0.00118412	37.4153
CA1	ENSG00000133742	rs3896594	2	8762414	T	G	0.377086	-0.070467	0.012266	9.19221e-09	0.00104443	33.0039
CA1	ENSG00000133742	rs875741	5	173287851	G	A	0.396388	0.111649	0.0121313	3.46817e-20	0.00266638	84.7023
CA1	ENSG00000133742	rs7705502	5	173320815	G	A	0.303088	-0.0730026	0.0129355	1.66341e-08	0.00100795	31.8501
CA1	ENSG00000133742	rs9399137	6	135419018	T	C	0.264393	0.133224	0.0134491	3.93641e-23	0.00309883	98.1247
CA1	ENSG00000133742	rs6592965	7	50427982	G	A	0.449532	0.0693837	0.0119503	6.4059e-09	0.00106288	33.7099
CA1	ENSG00000133742	rs11239550	10	46024729	A	G	0.319847	-0.0866593	0.0127397	1.02896e-11	0.00147623	46.2713
CA1	ENSG00000133742	rs6495122	15	75125645	A	C	0.555691	0.0816548	0.0119583	8.58618e-12	0.00148752	46.6256
CA1	ENSG00000133742	rs2120019	15	75334184	T	C	0.235146	-0.146578	0.0139798	1.01251e-25	0.00345795	109.935
CA1	ENSG00000133742	rs8067342	17	21156860	C	T	0.28952	-0.0845168	0.0131036	1.11851e-10	0.0013336	41.6011
CA1	ENSG00000133742	rs35033748	17	27179590	T	C	0.215702	0.17811	0.0143924	3.56041e-35	0.00557404	153.148
CA1	ENSG00000133742	rs8082605	17	33864771	G	T	0.0436372	-0.179465	0.0290951	6.90717e-10	0.00127366	38.0469
CA1	ENSG00000133742	rs11653357	17	33923607	G	A	0.17703	-0.0913308	0.015574	4.50754e-09	0.00109118	34.3902
CA1	ENSG00000133742	rs225245	17	33946107	A	G	0.440335	0.0920685	0.0119641	1.41286e-14	0.00188523	59.2191
CA1	ENSG00000133742	rs12974711	19	11297258	T	C	0.0629954	0.185605	0.0244475	3.14992e-14	0.00182257	57.6382
CA1	ENSG00000133742	rs1765003	20	4135849	G	A	0.158292	-0.0916337	0.0162873	1.84221e-08	0.00100171	31.6528
CA1	ENSG00000133742	rs10211774	20	4153618	G	A	0.14732	-0.100912	0.0167712	1.7746e-09	0.00117675	36.2041
CA1	ENSG00000133742	rs6084653	20	4157072	C	G	0.36636	0.15021	0.012288	2.3142e-34	0.00471141	149.429
CA1	ENSG00000133742	rs1051904	20	4163302	A	G	0.666598	0.0922859	0.012601	2.41046e-13	0.0016901	53.6365
CA1	ENSG00000133742	rs6073966	20	44570192	C	T	0.166654	0.10746	0.0159451	1.59038e-11	0.00143675	45.4192
CA1	ENSG00000133742	rs6014993	20	55991637	A	G	0.490224	0.0658199	0.0118929	3.12299e-08	0.00116194	30.6294
LDHA	ENSG00000134333	rs9988866	11	18392983	T	A	0.670324	-0.0859371	0.01264	1.05487e-11	0.00184614	46.224
LDHA	ENSG00000134333	rs7950283	11	18394621	T	C	0.763832	-0.15508	0.0139522	1.06047e-28	0.00489491	123.545
LDHA	ENSG00000134333	rs6486423	11	18415057	G	T	0.545576	-0.237261	0.0117853	3.88597e-90	0.0157553	405.295
LDHA	ENSG00000134333	rs11024642	11	18423608	A	G	0.105496	0.121654	0.0193477	3.22411e-10	0.00155841	39.5361
LDHA	ENSG00000134333	rs35292478	11	18429991	A	C	0.158988	0.297504	0.0160828	2.13501e-76	0.0132696	342.186
LDHA	ENSG00000134333	rs72868553	11	18432164	C	A	0.178391	-0.115344	0.0155159	1.05366e-13	0.00246664	55.2632
LDHA	ENSG00000134333	rs11024662	11	18482932	C	T	0.201304	-0.152625	0.0147875	5.63897e-25	0.00503069	106.528
LDHA	ENSG00000134333	rs12791114	11	18486921	C	T	0.187965	0.172888	0.0151645	4.14286e-30	0.00542303	129.979
LDHA	ENSG00000134333	rs72870279	11	18487404	A	G	0.159329	0.150684	0.0162129	1.48594e-20	0.00406066	86.3799
LDHA	ENSG00000134333	rs112513839	11	18495928	C	T	0.0788172	0.127645	0.0220621	7.22537e-09	0.00158613	33.4745
LDHA	ENSG00000134333	rs34670032	11	18516797	C	T	0.0259651	-0.334286	0.0373191	3.31818e-19	0.00399601	80.2369
LDHA	ENSG00000134333	rs10832947	11	18599546	T	C	0.18594	-0.0937274	0.0152775	8.50511e-10	0.00168128	37.6382
LDHA	ENSG00000134333	rs7118531	11	18707905	C	T	0.154452	0.0984529	0.0164486	2.15859e-09	0.00142439	35.8261
P2RX4	ENSG00000135124	rs117864951	12	120682649	A	G	0.0359797	-0.247339	0.0318896	8.75185e-15	0.0023885	60.1571
P2RX4	ENSG00000135124	rs3999561	12	120709064	G	A	0.804176	0.0871096	0.0149802	6.05606e-09	0.00107764	33.814
P2RX4	ENSG00000135124	rs2522140	12	120818920	A	G	0.0597737	0.158464	0.0250703	2.60549e-10	0.00127766	39.9523
P2RX4	ENSG00000135124	rs1634536	12	120856874	T	A	0.503099	-0.0701337	0.0118891	3.66151e-09	0.00114322	34.7981
P2RX4	ENSG00000135124	rs113265789	12	120889691	T	C	0.253325	0.109589	0.0136537	1.00531e-15	0.00279689	64.4219
P2RX4	ENSG00000135124	rs7957424	12	120894318	G	A	0.536848	0.0870397	0.0119134	2.74789e-13	0.00168198	53.3781
P2RX4	ENSG00000135124	rs34815312	12	120906362	G	A	0.137774	-0.216091	0.0171723	2.59239e-36	0.00589594	158.349
P2RX4	ENSG00000135124	rs4767915	12	120999127	G	A	0.09717	0.152063	0.0200536	3.38688e-14	0.00181166	57.4993
P2RX4	ENSG00000135124	rs61760870	12	121000846	G	A	0.0179714	-0.354932	0.0447017	2.02162e-15	0.00276471	63.0438
P2RX4	ENSG00000135124	rs10774561	12	121038280	A	C	0.30643	0.134346	0.0128606	1.52511e-25	0.00381904	109.126
P2RX4	ENSG00000135124	rs67279017	12	121041224	C	A	0.0832662	-0.278257	0.0214144	1.32343e-38	0.00611927	168.842
P2RX4	ENSG00000135124	rs35089701	12	121043434	T	C	0.14782	0.102984	0.0167468	7.77768e-10	0.00125589	37.816
P2RX4	ENSG00000135124	rs143484142	12	121043597	G	A	0.0245921	0.248115	0.0383717	1.00631e-10	0.00137133	41.8104
P2RX4	ENSG00000135124	rs117721228	12	121049107	C	A	0.0221019	0.221463	0.040441	4.3456e-08	0.00103356	29.9888
P2RX4	ENSG00000135124	rs6490297	12	121055159	T	C	0.241551	-0.0761639	0.0138904	4.17696e-08	0.000961818	30.0655
P2RX4	ENSG00000135124	rs4767919	12	121061203	A	G	0.170901	0.134812	0.0157706	1.25026e-17	0.00230116	73.0736
P2RX4	ENSG00000135124	rs1109480	12	121083279	G	A	0.370871	-0.099617	0.0122929	5.32721e-16	0.00206846	65.6687
P2RX4	ENSG00000135124	rs7965649	12	121084678	C	T	0.163873	0.100512	0.0160566	3.85469e-10	0.00123532	39.1858
P2RX4	ENSG00000135124	rs66913110	12	121087862	G	A	0.251582	0.0977106	0.0136915	9.58076e-13	0.00191384	50.9309
P2RX4	ENSG00000135124	rs11612976	12	121100800	T	C	0.0183511	-0.469367	0.0441678	2.23203e-26	0.00468692	112.931
P2RX4	ENSG00000135124	rs116864766	12	121110699	G	T	0.0248493	-0.258681	0.0381721	1.22857e-11	0.00166911	45.9237
P2RX4	ENSG00000135124	rs141106010	12	121111811	C	T	0.0269555	-0.531387	0.0364766	4.48849e-48	0.00814357	212.223
P2RX4	ENSG00000135124	rs78473839	12	121163051	G	A	0.114209	0.133522	0.0186786	8.79225e-13	0.00167068	51.0995
P2RX4	ENSG00000135124	rs11065231	12	121169356	C	A	0.411607	0.136339	0.0120394	9.95864e-30	0.00404738	128.242
P2RX4	ENSG00000135124	rs487915	12	121176549	C	T	0.0520109	0.242415	0.026726	1.18577e-19	0.00299625	82.2718
P2RX4	ENSG00000135124	rs609394	12	121213592	G	A	0.147437	-0.350494	0.016526	7.92136e-100	0.0141985	449.806
P2RX4	ENSG00000135124	rs117658566	12	121220073	C	T	0.0204169	0.46279	0.0419046	2.34855e-28	0.00443438	121.968
P2RX4	ENSG00000135124	rs584001	12	121228055	G	T	0.593704	0.157649	0.0120453	3.84592e-39	0.00539731	171.296
P2RX4	ENSG00000135124	rs2203474	12	121232400	T	G	0.0597032	0.148501	0.0250885	3.23899e-09	0.00128133	35.0356
P2RX4	ENSG00000135124	rs7315439	12	121297481	G	A	0.0673297	0.135146	0.0237235	1.22219e-08	0.00106599	32.4526
P2RX4	ENSG00000135124	rs1696390	12	121358644	A	G	0.447752	0.11152	0.0119322	9.08448e-21	0.00275994	87.3503
P2RX4	ENSG00000135124	rs34433264	12	121362408	G	A	0.203614	0.0847996	0.0147629	9.24656e-09	0.00104463	32.9947
P2RX4	ENSG00000135124	rs184865012	12	121398288	G	A	0.0165609	0.256656	0.0465868	3.60471e-08	0.0015489	30.3513
P2RX4	ENSG00000135124	rs11065376	12	121401158	A	T	0.240835	0.158068	0.0138555	3.8054e-30	0.00410695	130.15
P2RX4	ENSG00000135124	rs7139079	12	121415293	G	A	0.561447	-0.0842356	0.0119734	1.98976e-12	0.00156626	49.4944
P2RX4	ENSG00000135124	rs56156770	12	121421992	C	T	0.0182611	-0.491264	0.0442584	1.2543e-28	0.00472782	123.208
P2RX4	ENSG00000135124	rs3751151	12	121442199	T	A	0.327251	-0.24868	0.0125107	6.38557e-88	0.0123179	395.11
P2RX4	ENSG00000135124	rs11065397	12	121451910	C	T	0.280343	-0.186992	0.0131568	7.65244e-46	0.00635932	201.997
P2RX4	ENSG00000135124	rs2259690	12	121457914	T	G	0.430179	0.126877	0.0119738	3.10313e-26	0.00354483	112.28
P2RX4	ENSG00000135124	rs75834561	12	121459802	T	C	0.0284845	0.36031	0.0356492	5.14399e-24	0.00333343	102.153
P2RX4	ENSG00000135124	rs116321836	12	121478160	C	A	0.0199509	0.334459	0.0424705	3.40722e-15	0.00300718	62.017
P2RX4	ENSG00000135124	rs2859402	12	121478277	A	G	0.714946	0.182396	0.0130942	4.18697e-44	0.00611027	194.032
P2RX4	ENSG00000135124	rs117968973	12	121486119	C	T	0.0394572	-0.545427	0.0302253	8.5428e-73	0.0107971	325.636
P2RX4	ENSG00000135124	rs2708101	12	121487632	C	T	0.454452	-0.125545	0.0119064	5.39138e-26	0.00349707	111.183
P2RX4	ENSG00000135124	rs2708100	12	121487745	C	A	0.761498	-0.150328	0.0139083	3.14123e-27	0.00368834	116.824
P2RX4	ENSG00000135124	rs7132256	12	121489884	T	C	0.0404085	0.305445	0.0301154	3.58179e-24	0.00328954	102.87
P2RX4	ENSG00000135124	rs1794888	12	121490952	G	A	0.553161	-0.193742	0.0118598	5.47268e-60	0.00856248	266.866
P2RX4	ENSG00000135124	rs17432237	12	121498468	C	T	0.0176008	0.320626	0.0451815	1.28056e-12	0.00191987	50.3589
P2RX4	ENSG00000135124	rs3850516	12	121499793	T	G	0.124657	0.23862	0.0179053	1.62106e-40	0.00557455	177.603
P2RX4	ENSG00000135124	rs2708092	12	121525886	G	A	0.808619	-0.135686	0.0150863	2.38836e-19	0.00257339	80.8918
P2RX4	ENSG00000135124	rs75072820	12	121537457	G	A	0.109127	-0.592382	0.0184257	1e-200	0.0320403	1033.61
P2RX4	ENSG00000135124	rs12320058	12	121543822	G	A	0.0497301	0.2565	0.0272933	5.57186e-21	0.00279016	88.3207
P2RX4	ENSG00000135124	rs10849844	12	121551287	A	C	0.212935	0.195579	0.0144449	9.12851e-42	0.00575304	183.322
P2RX4	ENSG00000135124	rs117786959	12	121563169	G	A	0.0128993	-0.426994	0.0526224	4.88203e-16	0.00418819	65.8419
P2RX4	ENSG00000135124	rs11065442	12	121563896	A	C	0.174669	0.283034	0.0154935	1.49348e-74	0.0104614	333.717
P2RX4	ENSG00000135124	rs185394597	12	121599393	G	A	0.011439	0.720455	0.0556396	2.39883e-38	0.017444	167.666
P2RX4	ENSG00000135124	rs28360447	12	121600238	G	A	0.0196704	-0.380558	0.0427401	5.38642e-19	0.0027806	79.2813
P2RX4	ENSG00000135124	rs208294	12	121600253	T	C	0.559837	-0.0946335	0.0119632	2.56567e-15	0.00201705	62.5742
P2RX4	ENSG00000135124	rs1186055	12	121600529	C	A	0.288323	0.132039	0.0130919	6.41062e-24	0.00320033	101.718
P2RX4	ENSG00000135124	rs28360453	12	121604122	C	T	0.0596445	-0.873461	0.0240318	1e-200	0.0424102	1321.04
P2RX4	ENSG00000135124	rs503720	12	121605074	G	A	0.323474	-0.214591	0.0125939	4.20436e-65	0.00908117	290.337
P2RX4	ENSG00000135124	rs7958316	12	121605373	G	A	0.0197622	-0.289368	0.0426929	1.21843e-11	0.00169171	45.9399
P2RX4	ENSG00000135124	rs11615889	12	121609733	C	T	0.0261261	0.490617	0.0370834	5.88844e-40	0.00756353	175.035
P2RX4	ENSG00000135124	rs3751146	12	121613090	G	A	0.0873213	0.731859	0.0201626	1e-200	0.0404741	1317.53
P2RX4	ENSG00000135124	rs12826364	12	121614324	G	A	0.27359	-0.436242	0.0128358	1e-200	0.036034	1155.07
P2RX4	ENSG00000135124	rs79623919	12	121615641	C	T	0.262127	0.0999622	0.0135069	1.35581e-13	0.00173227	54.7722
P2RX4	ENSG00000135124	rs2568003	12	121621817	A	G	0.29872	0.255709	0.0128243	1.86037e-88	0.0124385	397.58
P2RX4	ENSG00000135124	rs118049242	12	121628288	C	T	0.0152002	-0.594349	0.0483879	1.11789e-34	0.0062334	150.872
P2RX4	ENSG00000135124	rs141555626	12	121630339	G	A	0.0204268	-0.963778	0.0412857	1.57761e-120	0.0215412	544.948
P2RX4	ENSG00000135124	rs139429176	12	121632160	C	T	0.0132126	0.435107	0.0519952	5.85059e-17	0.00758687	70.027
P2RX4	ENSG00000135124	rs144782841	12	121633581	C	G	0.110516	0.31219	0.0188002	6.34892e-62	0.00868561	275.748
P2RX4	ENSG00000135124	rs77461340	12	121641956	A	G	0.100225	-0.850331	0.0184819	1e-200	0.0641132	2116.81
P2RX4	ENSG00000135124	rs1653622	12	121647435	A	G	0.342407	0.405043	0.0120706	1e-200	0.0344105	1126.02
P2RX4	ENSG00000135124	rs11610379	12	121654720	C	T	0.0307462	0.308846	0.0343789	2.62543e-19	0.00276181	80.7049
P2RX4	ENSG00000135124	rs112778059	12	121656045	C	T	0.145731	-0.264165	0.0167211	3.1908e-56	0.00784454	249.586
P2RX4	ENSG00000135124	rs2071271	12	121670064	C	T	0.287817	0.696243	0.0117674	1e-200	0.0995216	3500.75
P2RX4	ENSG00000135124	rs140432802	12	121671512	T	C	0.013217	0.489815	0.0519522	4.18023e-21	0.00993759	88.8907
P2RX4	ENSG00000135124	rs141610051	12	121672912	C	T	0.0129344	0.549901	0.0524705	1.06512e-25	0.0121905	109.834
P2RX4	ENSG00000135124	rs1653589	12	121677538	C	T	0.0573358	0.414789	0.0253616	4.00682e-60	0.00916598	267.486
P2RX4	ENSG00000135124	rs2686341	12	121684286	T	C	0.528712	-0.419991	0.0113871	1e-200	0.0414322	1360.36
P2RX4	ENSG00000135124	rs2686345	12	121690555	T	C	0.76083	0.161616	0.0138859	2.61036e-31	0.00430335	135.463
P2RX4	ENSG00000135124	rs2686346	12	121695522	T	C	0.536924	0.141088	0.0118769	1.5181e-32	0.00443436	141.115
P2RX4	ENSG00000135124	rs55978542	12	121703169	A	G	0.23625	0.364193	0.013672	2.47742e-156	0.0271758	709.576
P2RX4	ENSG00000135124	rs4480616	12	121703790	A	C	0.388983	-0.224106	0.0120616	4.64729e-77	0.0108202	345.221
P2RX4	ENSG00000135124	rs117164484	12	121706792	C	T	0.0271454	0.671398	0.036186	7.57007e-77	0.0132542	344.254
P2RX4	ENSG00000135124	rs59056867	12	121715991	A	G	0.0628259	-0.170238	0.0244863	3.59087e-12	0.00169483	48.3356
P2RX4	ENSG00000135124	rs10849865	12	121725617	A	G	0.198345	-0.306004	0.014702	3.23221e-96	0.0189613	433.213
P2RX4	ENSG00000135124	rs11065519	12	121726465	C	T	0.67148	0.206727	0.012552	6.06736e-61	0.0132691	271.249
P2RX4	ENSG00000135124	rs148950708	12	121730804	C	T	0.0204623	0.268655	0.0419786	1.55579e-10	0.00163165	40.9575
P2RX4	ENSG00000135124	rs150125189	12	121739519	C	T	0.0232623	-0.624739	0.039133	2.25476e-57	0.0101444	254.865
P2RX4	ENSG00000135124	rs147280511	12	121786462	C	T	0.0172807	-0.448846	0.0455154	6.10661e-23	0.00602664	97.2474
P2RX4	ENSG00000135124	rs1799525	12	121789927	C	A	0.670355	0.110334	0.0126269	2.37247e-18	0.00259198	76.3528
P2RX4	ENSG00000135124	rs12303740	12	121792065	T	G	0.0214083	0.230123	0.0410744	2.11159e-08	0.0012484	31.389
P2RX4	ENSG00000135124	rs1706456	12	121813249	G	A	0.531652	-0.068985	0.0119133	7.01342e-09	0.0015159	33.5309
P2RX4	ENSG00000135124	rs113606320	12	121814184	C	T	0.0141272	-0.363453	0.0503391	5.19159e-13	0.00478512	52.1297
P2RX4	ENSG00000135124	rs7297766	12	121818027	A	G	0.020909	0.322205	0.0415089	8.34642e-15	0.00213232	60.2535
P2RX4	ENSG00000135124	rs12832299	12	121819599	A	G	0.746798	0.0889201	0.0136666	7.69662e-11	0.00197519	42.333
P2RX4	ENSG00000135124	rs145001968	12	121824617	T	G	0.0143594	0.340429	0.0499463	9.37346e-12	0.00197356	46.4565
P2RX4	ENSG00000135124	rs143426366	12	121915474	G	A	0.0727983	0.143366	0.0228767	3.68536e-10	0.00124272	39.274
P2RX4	ENSG00000135124	rs12818602	12	121926320	T	C	0.0182148	0.284974	0.0444418	1.4343e-10	0.00301203	41.1175
P2RX4	ENSG00000135124	rs61953500	12	121929055	G	A	0.0582086	-0.160272	0.0253841	2.71913e-10	0.00139863	39.865
P2RX4	ENSG00000135124	rs11609269	12	122069663	T	C	0.0230476	-0.305431	0.0395805	1.19289e-14	0.00408712	59.5475
P2RX4	ENSG00000135124	rs73227952	12	122129023	C	T	0.023083	-0.221002	0.0395905	2.37219e-08	0.00128715	31.1609
P2RX4	ENSG00000135124	rs11608693	12	122208968	G	A	0.150756	-0.0932563	0.0166152	1.99081e-08	0.00129776	31.5025
P2RX4	ENSG00000135124	rs11553699	12	122216910	A	G	0.10963	-0.108897	0.0190279	1.0466e-08	0.00111349	32.7529
P2RX4	ENSG00000135124	rs2242259	12	122265106	T	C	0.53148	-0.0678283	0.0119135	1.24681e-08	0.00102224	32.4148
P2RX4	ENSG00000135124	rs1975615	12	122275012	T	C	0.745983	-0.080743	0.0136556	3.36752e-09	0.00113016	34.9613
P2RX4	ENSG00000135124	rs7303125	12	122352418	T	C	0.0239629	-0.22321	0.0388718	9.33448e-09	0.00136263	32.973
P2RX4	ENSG00000135124	rs11043299	12	122483139	T	C	0.619225	-0.0708256	0.0122426	7.24252e-09	0.00169739	33.4683
P2RX4	ENSG00000135124	rs61954254	12	122635613	G	A	0.188449	-0.104816	0.0151935	5.24445e-12	0.00151003	47.5926
CACNA1A	ENSG00000141837	rs1073223	19	13306546	A	C	0.553221	-0.0708742	0.0119566	3.0739e-09	0.00217227	35.1367
CACNA1A	ENSG00000141837	rs11085833	19	13307221	T	C	0.245305	-0.121985	0.0137945	9.30251e-19	0.00342539	78.199
CACNA1A	ENSG00000141837	rs12975665	19	13312670	G	T	0.616006	-0.0941914	0.0122117	1.22885e-14	0.0021549	59.4936
CACNA1A	ENSG00000141837	rs12981724	19	13316788	C	T	0.346103	-0.136655	0.0124579	5.3629e-28	0.00411045	120.327
CACNA1A	ENSG00000141837	rs7256827	19	13329478	T	C	0.64088	-0.106204	0.0123739	9.25977e-18	0.00240263	73.6662
CACNA1A	ENSG00000141837	rs1865032	19	13332551	C	T	0.110369	0.105171	0.0189733	2.97331e-08	0.000992579	30.726
CACNA1A	ENSG00000141837	rs62111965	19	13334110	C	T	0.19075	-0.12703	0.0151108	4.21308e-17	0.00230515	70.6704
CACNA1A	ENSG00000141837	rs4926243	19	13371308	G	A	0.622643	0.0924435	0.0122539	4.55093e-14	0.00182277	56.912
CACNA1A	ENSG00000141837	rs8111576	19	13405107	G	C	0.141077	-0.116117	0.0170698	1.02754e-11	0.00149452	46.2738
NR1I2	ENSG00000144852	rs3732357	3	119530858	G	A	0.681569	0.0749957	0.01276	4.16764e-09	0.00115975	34.5439
GRIK4	ENSG00000149403	rs117362086	11	120619429	G	A	0.0421305	0.185187	0.0295863	3.87454e-10	0.00139835	39.1778
GRIK4	ENSG00000149403	rs4936549	11	120652075	T	C	0.397123	-0.0857963	0.0121423	1.59478e-12	0.00161315	49.927
GRIK4	ENSG00000149403	rs2852221	11	120655024	T	C	0.0451531	0.177434	0.0286249	5.70401e-10	0.00132102	38.4225
GRIK4	ENSG00000149403	rs2852223	11	120655981	C	T	0.087037	0.158488	0.0210716	5.41876e-14	0.00197508	56.5715
GRIK4	ENSG00000149403	rs2155258	11	120657444	G	A	0.686929	0.094604	0.0128094	1.51775e-13	0.00173671	54.5458
GRIK4	ENSG00000149403	rs3016415	11	120676208	G	T	0.821728	-0.130621	0.0155114	3.7325e-17	0.00225665	70.9127
GRIK4	ENSG00000149403	rs4935752	11	120689119	A	C	0.374573	-0.196643	0.0121848	1.37057e-58	0.00815365	260.447
GRIK4	ENSG00000149403	rs4936555	11	120699899	T	C	0.643628	-0.241093	0.0122605	4.37019e-86	0.0121021	386.681
GRIK4	ENSG00000149403	rs28737445	11	120710210	A	G	0.141582	-0.112238	0.0170461	4.56773e-11	0.00137169	43.3541
GRIK4	ENSG00000149403	rs61901429	11	120724136	A	G	0.0921526	0.314138	0.0204065	1.80136e-53	0.00781789	236.976
GRIK4	ENSG00000149403	rs4331110	11	120730669	G	A	0.397222	0.0694641	0.0121492	1.08039e-08	0.00103453	32.6908
GRIK4	ENSG00000149403	rs74651412	11	120735646	G	A	0.0527835	0.308876	0.0264904	2.04503e-31	0.00433485	135.954
GRIK4	ENSG00000149403	rs11218035	11	120736087	C	T	0.22421	0.211054	0.0141597	3.0493e-50	0.00696357	222.167
GRIK4	ENSG00000149403	rs113607057	11	120736128	C	T	0.0142808	0.288291	0.0501053	8.73635e-09	0.00285756	33.1051
GRIK4	ENSG00000149403	rs117343858	11	120749031	G	A	0.0222772	0.264896	0.0402663	4.74898e-11	0.00215697	43.278
GRIK4	ENSG00000149403	rs10892635	11	120759130	G	A	0.286783	0.207132	0.013044	8.82877e-57	0.00789619	252.158
GRIK4	ENSG00000149403	rs57833493	11	120764256	T	C	0.0573317	0.205901	0.0255429	7.58054e-16	0.00214773	64.9795
GRIK4	ENSG00000149403	rs185160381	11	120767987	G	A	0.0187697	-0.286836	0.0437897	5.73852e-11	0.00420491	42.9065
GRIK4	ENSG00000149403	rs7111184	11	120771063	G	T	0.701372	-0.248799	0.0128351	1.0493e-83	0.0119116	375.75
GRIK4	ENSG00000149403	rs11218051	11	120771306	C	T	0.0969348	0.184905	0.0200559	2.98745e-20	0.00301864	84.9988
GRIK4	ENSG00000149403	rs11218052	11	120771727	C	T	0.0975837	-0.113542	0.0200336	1.4481e-08	0.00102346	32.1214
GRIK4	ENSG00000149403	rs59711149	11	120774749	T	C	0.0344412	-0.219643	0.032585	1.57507e-11	0.00167583	45.4359
GRIK4	ENSG00000149403	rs78997569	11	120779866	G	A	0.0197253	0.347521	0.0427014	4.00498e-16	0.00264002	66.2335
GRIK4	ENSG00000149403	rs17124538	11	120783369	A	G	0.0503965	0.396423	0.0270011	8.45668e-49	0.00675768	215.553
GRIK4	ENSG00000149403	rs117391362	11	120785542	G	A	0.0453277	0.501631	0.0282979	2.60435e-70	0.00995933	314.239
GRIK4	ENSG00000149403	rs2850810	11	120785857	A	G	0.678304	-0.633105	0.0115733	1e-200	0.0863031	2992.52
GRIK4	ENSG00000149403	rs12363923	11	120791799	C	T	0.103223	-0.243854	0.019454	4.80397e-36	0.00500679	157.124
GRIK4	ENSG00000149403	rs2850806	11	120792285	C	T	0.374278	-0.319976	0.0120001	1.21899e-156	0.0222624	710.993
GRIK4	ENSG00000149403	rs949054	11	120795888	C	T	0.801665	0.1845	0.0148452	1.83274e-35	0.00485172	154.462
GRIK4	ENSG00000149403	rs118073180	11	120801112	G	T	0.044918	0.348764	0.0285849	3.07822e-34	0.0048593	148.864
GRIK4	ENSG00000149403	rs71486349	11	120808303	G	T	0.014156	0.366196	0.0502871	3.28927e-13	0.0025143	53.0291
GRIK4	ENSG00000149403	rs11218066	11	120808928	C	T	0.285741	-0.140336	0.0131213	1.06955e-26	0.00361118	114.389
GRIK4	ENSG00000149403	rs12797755	11	120809460	T	G	0.0483219	0.283325	0.0276515	1.23084e-24	0.00348259	104.986
GRIK4	ENSG00000149403	rs143243843	11	120810632	C	T	0.0560674	-0.145405	0.0258424	1.83582e-08	0.00111307	31.6587
GRIK4	ENSG00000149403	rs732481	11	120828855	G	T	0.509696	-0.143409	0.0118444	9.60285e-34	0.00460584	146.598
GRIK4	ENSG00000149403	rs4936570	11	120834573	T	C	0.746128	-0.254002	0.0135069	6.84699e-79	0.0110421	353.641
GRIK4	ENSG00000149403	rs77376411	11	120848537	C	T	0.0262664	0.287957	0.0371365	8.91867e-15	0.00227451	60.1248
GRIK4	ENSG00000149403	rs479160	11	120850004	T	C	0.598879	0.0986914	0.0121149	3.74887e-16	0.00209831	66.3619
GRIK4	ENSG00000149403	rs1944522	11	120864922	T	C	0.488782	-0.0705225	0.0118917	3.02573e-09	0.00110889	35.1696
GRIK4	ENSG00000149403	rs77772751	11	120872008	G	A	0.0276429	0.246054	0.0362436	1.13058e-11	0.00194805	46.0891
GRIK4	ENSG00000149403	rs10502245	11	120923495	G	A	0.217614	-0.132549	0.0143809	3.05562e-20	0.00267427	84.9534
GRIK4	ENSG00000149403	rs11218131	11	120928722	G	A	0.0905254	-0.146676	0.0207059	1.40249e-12	0.00167915	50.1799
GRIK4	ENSG00000149403	rs11601887	11	120932667	T	C	0.0974922	-0.11174	0.0200427	2.47252e-08	0.00103241	31.0817
GRIK4	ENSG00000149403	rs4643089	11	120941583	A	G	0.255228	0.161489	0.0135833	1.35675e-32	0.00445789	141.343
GRIK4	ENSG00000149403	rs7943043	11	120954436	T	C	0.0976636	0.132419	0.0200181	3.72049e-11	0.00138427	43.7577
GRIK4	ENSG00000149403	rs538741	11	120980753	T	C	0.485212	-0.0915417	0.0118838	1.32923e-14	0.0018694	59.3372
GRIK4	ENSG00000149403	rs667125	11	120984999	G	A	0.788923	0.0856826	0.0145672	4.05341e-09	0.00109498	34.5966
GRIK4	ENSG00000149403	rs10892677	11	121019288	C	T	0.264798	0.165495	0.013417	5.89794e-35	0.00477932	152.145
GRIK4	ENSG00000149403	rs687329	11	121023906	G	A	0.622432	0.120979	0.0122349	4.69353e-23	0.00310876	97.773
GRIK4	ENSG00000149403	rs33981325	11	121028666	C	T	0.0287317	0.250249	0.0355659	1.9756e-12	0.00158459	49.5082
GRIK4	ENSG00000149403	rs73005072	11	121065345	C	A	0.0846682	-0.121226	0.021355	1.3724e-08	0.00112269	32.225
GRIK4	ENSG00000149403	rs144234662	11	121083487	C	T	0.0322836	-0.192963	0.0336336	9.62543e-09	0.00113066	32.9156
GRIK4	ENSG00000149403	rs10892689	11	121088158	A	G	0.350289	-0.101685	0.0124465	3.0839e-16	0.00210236	66.7451
GRIK4	ENSG00000149403	rs4936597	11	121118878	G	A	0.601178	-0.0725197	0.0121396	2.32071e-09	0.00112926	35.6864
GRIK4	ENSG00000149403	rs141094252	11	121119266	C	T	0.0205986	0.283395	0.041835	1.25256e-11	0.00193127	45.8886
GRIK4	ENSG00000149403	rs76453554	11	121190354	C	T	0.0487357	-0.183161	0.027599	3.20996e-11	0.00176102	44.0432
GRIK4	ENSG00000149403	rs2370112	11	121192240	C	T	0.562268	-0.0881019	0.011974	1.86982e-13	0.00177771	54.1367
SCN2B	ENSG00000149575	rs611960	11	118034228	T	G	0.0995152	0.148347	0.0198428	7.66126e-14	0.00213697	55.8923
SCN2B	ENSG00000149575	rs637737	11	118051646	A	G	0.0477377	0.204178	0.0278619	2.33238e-13	0.00207967	53.7027
SCN2B	ENSG00000149575	rs7944321	11	118055801	G	A	0.203409	0.193804	0.0146954	1.03157e-39	0.00661994	173.925
SCN2B	ENSG00000149575	rs12808254	11	118066912	C	T	0.0735189	0.175581	0.0227569	1.20587e-14	0.00228672	59.529
SCN2B	ENSG00000149575	rs1793161	11	118068100	T	A	0.725725	0.077521	0.0133243	5.95566e-09	0.00130542	33.8493
SCN2B	ENSG00000149575	rs1126924	11	118178007	C	T	0.318482	0.0887915	0.0127532	3.34965e-12	0.00185385	48.4735
SCN2B	ENSG00000149575	rs191458787	11	118419577	C	T	0.0150068	0.394847	0.0488406	6.24741e-16	0.00420134	65.3575
ADRA2A	ENSG00000150594	rs2274316	1	156446242	C	A	0.659796	-0.0741541	0.0125468	3.42113e-09	0.00110132	34.9305
ADRA2A	ENSG00000150594	rs1354034	3	56849749	T	C	0.618137	0.10962	0.0122155	2.85957e-19	0.00253537	80.5299
ADRA2A	ENSG00000150594	rs11195432	10	112891591	T	A	0.296056	-0.0820485	0.013019	2.93069e-10	0.00125251	39.7179
CACNA1C	ENSG00000151067	rs10505724	12	2782070	C	T	0.867131	0.0974476	0.0175152	2.64271e-08	0.00120433	30.9537
SCN3A	ENSG00000153253	rs16850230	2	166053404	C	T	0.113041	0.112397	0.0187726	2.13481e-09	0.0011346	35.8476
SCN3A	ENSG00000153253	rs12473311	2	166071313	G	A	0.342474	0.0734794	0.012527	4.47507e-09	0.00108876	34.4062
SCN3A	ENSG00000153253	rs7090445	10	63721176	C	T	0.682795	-0.0970067	0.0127627	2.94781e-14	0.00182018	57.7721
CACNA1D	ENSG00000157388	rs312482	3	53523785	A	T	0.500401	0.0739077	0.0118872	5.05464e-10	0.0012363	38.6563
CACNA1D	ENSG00000157388	rs55999888	3	53641581	C	T	0.308561	-0.0719715	0.0128711	2.24729e-08	0.000985936	31.2673
CACNA1D	ENSG00000157388	rs11720002	3	53709642	T	C	0.281001	-0.0987943	0.013215	7.66126e-14	0.00176754	55.8894
CACNA1D	ENSG00000157388	rs9830632	3	53735766	A	G	0.290898	-0.127237	0.0130606	1.99572e-22	0.00298668	94.9075
CACNA1D	ENSG00000157388	rs2633731	3	53738424	T	C	0.634597	-0.0734558	0.0123443	2.67492e-09	0.0011164	35.4095
CACNA1D	ENSG00000157388	rs2612015	3	53742331	G	T	0.649029	-0.0885997	0.012448	1.09977e-12	0.00159646	50.66
SV2A	ENSG00000159164	rs3738319	1	149815323	G	A	0.147057	-0.11991	0.0167748	8.79225e-13	0.00596086	51.0971
SV2A	ENSG00000159164	rs1260246	1	149848885	C	G	0.0387335	0.324239	0.0307236	4.90908e-26	0.0141565	111.375
SV2A	ENSG00000159164	rs11205310	1	149965170	G	T	0.170788	0.115536	0.0157856	2.49804e-13	0.00374226	53.5689
SV2A	ENSG00000159164	rs61808080	1	150008818	T	C	0.0355747	0.200942	0.0320876	3.79577e-10	0.00340177	39.2163
SV2A	ENSG00000159164	rs17649553	17	43994648	C	T	0.195317	-0.094611	0.0149917	2.77243e-10	0.00466973	39.8274
SV2A	ENSG00000159164	rs199533	17	44828931	G	A	0.180697	-0.0884929	0.0154505	1.01859e-08	0.00284592	32.8044
ADORA1	ENSG00000163485	rs61822683	1	202940589	G	A	0.095898	0.146085	0.0201756	4.46684e-13	0.00184153	52.4274
ADORA1	ENSG00000163485	rs2885899	1	202967055	T	C	0.387056	-0.0936162	0.0121939	1.62368e-14	0.00191959	58.9409
ADORA1	ENSG00000163485	rs77314658	1	202983897	C	T	0.0440593	0.167378	0.0289666	7.5504e-09	0.00118085	33.3889
ADORA1	ENSG00000163485	rs782807	1	203007612	G	T	0.217239	0.0990594	0.0144091	6.21584e-12	0.00150158	47.2626
ADORA1	ENSG00000163485	rs79483487	1	203008236	C	A	0.0258981	0.348523	0.0373571	1.06463e-20	0.0038496	87.0395
ADORA1	ENSG00000163485	rs12124118	1	203008625	C	G	0.0609975	-0.14268	0.0248398	9.24656e-09	0.00106373	32.9936
ADORA1	ENSG00000163485	rs60532472	1	203011480	C	T	0.243414	-0.111801	0.013837	6.47739e-16	0.00207295	65.2841
ADORA1	ENSG00000163485	rs138315843	1	203020454	A	G	0.0557983	-0.148373	0.0258999	1.01139e-08	0.00108469	32.8181
ADORA1	ENSG00000163485	rs10920555	1	203027021	G	A	0.33374	0.138314	0.0125679	3.60745e-28	0.00393659	121.117
ADORA1	ENSG00000163485	rs17508518	1	203030261	C	T	0.0223752	-0.231295	0.0401945	8.69501e-09	0.00118155	33.1131
ADORA1	ENSG00000163485	rs12161235	1	203035608	G	T	0.0883724	-0.165323	0.0209228	2.75359e-15	0.00198266	62.4348
ADORA1	ENSG00000163485	rs74789139	1	203038366	C	A	0.021939	0.298974	0.0405526	1.67571e-13	0.002134	54.3537
ADORA1	ENSG00000163485	rs66681392	1	203043179	T	G	0.160223	0.156402	0.0161721	4.00405e-22	0.00301093	93.5302
ADORA1	ENSG00000163485	rs61821092	1	203052054	T	G	0.114007	0.313027	0.0185405	5.98136e-64	0.0104936	285.05
ADORA1	ENSG00000163485	rs61745017	1	203054651	G	A	0.0325886	-0.229422	0.0334645	7.09088e-12	0.00188613	47.0004
ADORA1	ENSG00000163485	rs4950877	1	203055101	A	G	0.549511	-0.306594	0.0116806	7.53356e-152	0.0220971	688.965
ADORA1	ENSG00000163485	rs57229101	1	203071897	A	G	0.071386	0.629865	0.0225002	1.94536e-172	0.0269151	783.65
ADORA1	ENSG00000163485	rs116600348	1	203077164	A	G	0.0660233	-0.252951	0.023873	3.11674e-26	0.00361036	112.269
ADORA1	ENSG00000163485	rs72739513	1	203080149	G	A	0.0429906	-0.263906	0.0292585	1.88452e-19	0.00316905	81.3569
ADORA1	ENSG00000163485	rs12143879	1	203083528	G	T	0.0204793	-0.280764	0.0419559	2.20141e-11	0.00171544	44.7813
ADORA1	ENSG00000163485	rs115489487	1	203089719	G	A	0.0138619	0.427243	0.0507783	3.96917e-17	0.00382962	70.7935
ADORA1	ENSG00000163485	rs3766566	1	203105355	G	A	0.231388	-0.27822	0.0139174	6.59629e-89	0.0125613	399.632
ADORA1	ENSG00000163485	rs4950922	1	203106293	T	C	0.619291	-0.609615	0.0111318	1e-200	0.0874046	2999.03
ADORA1	ENSG00000163485	rs77452745	1	203109402	G	A	0.014382	0.66831	0.0496722	2.90871e-41	0.00827638	181.021
ADORA1	ENSG00000163485	rs17511046	1	203110045	C	T	0.0722801	0.507874	0.022583	5.32108e-112	0.0184688	505.765
ADORA1	ENSG00000163485	rs3766565	1	203110760	A	G	0.97908	0.235502	0.0415391	1.43301e-08	0.00116541	32.1422
ADORA1	ENSG00000163485	rs140752565	1	203110962	C	T	0.0146769	-0.367449	0.0493956	1.01461e-13	0.00244235	55.3373
ADORA1	ENSG00000163485	rs10800901	1	203111304	A	G	0.680672	-0.320948	0.012477	6.42688e-146	0.0206198	661.682
ADORA1	ENSG00000163485	rs1845466	1	203120143	G	T	0.739505	0.11799	0.013524	2.67116e-18	0.00241609	76.1167
ADORA1	ENSG00000163485	rs76868233	1	203123178	C	A	0.0809349	-0.218412	0.0217449	9.72299e-24	0.00381257	100.888
ADORA1	ENSG00000163485	rs12566249	1	203123707	G	C	0.0649315	0.383736	0.0239374	7.78753e-58	0.00832832	256.987
ADORA1	ENSG00000163485	rs11585881	1	203126662	T	C	0.0581395	-0.300484	0.025308	1.63117e-32	0.00458291	140.97
ADORA1	ENSG00000163485	rs45479097	1	203136318	C	T	0.0346532	-0.228549	0.0324841	1.98107e-12	0.00231742	49.5013
ADORA1	ENSG00000163485	rs1042295	1	203136983	A	T	0.576717	0.28311	0.0118081	4.9545e-127	0.018031	574.844
ADORA1	ENSG00000163485	rs4950881	1	203155055	G	A	0.738209	-0.2731	0.0133421	4.06912e-93	0.0131561	418.982
ADORA1	ENSG00000163485	rs10399931	1	203156080	T	C	0.763591	-0.199044	0.0139077	1.85183e-46	0.0064774	204.827
ADORA1	ENSG00000163485	rs872129	1	203169391	A	G	0.102879	-0.108623	0.0195696	2.84689e-08	0.000979349	30.8091
ADORA1	ENSG00000163485	rs2993655	1	203170934	G	A	0.504776	-0.0782253	0.0118858	4.65372e-11	0.00138173	43.3149
ADORA1	ENSG00000163485	rs77190654	1	203177311	C	T	0.0202684	0.430781	0.04208	1.35083e-24	0.00400554	104.8
ADORA1	ENSG00000163485	rs76499133	1	203189093	C	T	0.0314326	0.497391	0.0338527	7.16968e-49	0.00838497	215.878
ADORA1	ENSG00000163485	rs56035601	1	203196842	C	T	0.116409	-0.10266	0.0185376	3.0595e-08	0.000999741	30.6687
ADORA1	ENSG00000163485	rs1340239	1	203202885	A	G	0.948461	-0.188745	0.0268726	2.16222e-12	0.00159867	49.3323
ADORA1	ENSG00000163485	rs149604913	10	45995006	T	C	0.0192548	0.485275	0.0431179	2.19837e-29	0.00500051	126.666
HDAC11	ENSG00000163517	rs357155	3	13313818	T	A	0.678287	0.0932498	0.0127168	2.25372e-13	0.00170063	53.77
HDAC11	ENSG00000163517	rs77896871	3	13372529	G	A	0.0242524	0.218009	0.0386465	1.69071e-08	0.00112534	31.8221
HDAC11	ENSG00000163517	rs146547665	3	13377882	C	T	0.0251286	-0.226634	0.0379786	2.41057e-09	0.00127856	35.61
HDAC11	ENSG00000163517	rs74573882	3	13475458	A	G	0.115762	0.101794	0.018583	4.31132e-08	0.00102233	30.0063
HDAC11	ENSG00000163517	rs59585	3	13501254	T	C	0.434646	-0.100648	0.0119766	4.32215e-17	0.00224743	70.6225
HDAC11	ENSG00000163517	rs2597516	3	13525709	C	G	0.437032	-0.119667	0.0119567	1.39733e-23	0.003613	100.167
HDAC11	ENSG00000163517	rs2733168	3	13537054	T	C	0.836052	-0.0954548	0.0160558	2.76121e-09	0.00111438	35.3453
HDAC11	ENSG00000163517	rs4684974	3	13688157	C	T	0.20274	0.0915398	0.0147838	5.94812e-10	0.00121315	38.3396
GRIK3	ENSG00000163873	rs11263973	1	37560090	G	A	0.644763	0.109329	0.012402	1.19042e-18	0.00255524	77.7119
GRIK3	ENSG00000163873	rs160091	1	37608473	C	T	0.394636	0.0758334	0.0121602	4.48332e-10	0.00131368	38.8902
GRIK3	ENSG00000163873	rs12123683	1	37653258	G	A	0.156663	0.113159	0.0163465	4.44017e-12	0.00157745	47.9213
GRIK3	ENSG00000163873	rs1466887	1	37709328	C	T	0.566258	-0.077067	0.0119919	1.30659e-10	0.00136027	41.301
GRIK3	ENSG00000163873	rs11588099	1	37742426	C	T	0.158035	0.140682	0.0162733	5.38022e-18	0.00245785	74.7353
CACNB2	ENSG00000165995	rs12355091	10	18693013	A	G	0.280908	-0.0748611	0.0132275	1.51729e-08	0.00106024	32.03
CACNB2	ENSG00000165995	rs11014266	10	18736902	T	C	0.238998	0.0939028	0.0139334	1.59258e-11	0.00147034	45.4196
CACNB2	ENSG00000165995	rs7076100	10	18759537	T	A	0.41661	-0.0823463	0.0120527	8.3618e-12	0.00151154	46.6788
CACNB2	ENSG00000165995	rs11014484	10	18779324	G	C	0.396353	0.0679501	0.0121544	2.26292e-08	0.00102346	31.2545
CACNB2	ENSG00000165995	rs12771084	10	18791538	C	T	0.549036	0.141465	0.0119017	1.39605e-32	0.00455987	141.28
CACNB2	ENSG00000165995	rs10828803	10	18794073	C	T	0.241071	0.139519	0.013865	8.08351e-24	0.00326087	101.257
CACNB2	ENSG00000165995	rs10741089	10	18795721	T	G	0.450141	0.0779979	0.0119451	6.58567e-11	0.00157114	42.637
CACNB2	ENSG00000165995	rs78940411	10	18802901	T	C	0.0763929	0.192818	0.0223477	6.2431e-18	0.00246076	74.444
CACNB2	ENSG00000165995	rs10764578	10	18818071	A	C	0.541535	0.0878867	0.0119219	1.68074e-13	0.00175252	54.3445
CACNB2	ENSG00000165995	rs58225473	10	18828635	T	G	0.169073	-0.147288	0.0158306	1.3527e-20	0.00283376	86.5645
CACNB2	ENSG00000165995	rs72787951	10	18837656	T	C	0.446854	0.20388	0.0118477	2.30515e-66	0.00950957	296.129
CACNB2	ENSG00000165995	rs7073004	10	18902316	A	G	0.104229	0.12884	0.0194481	3.48177e-11	0.00142125	43.8881
CACNB2	ENSG00000165995	rs10732437	10	18915902	C	T	0.792025	0.190013	0.0145771	7.71614e-39	0.00548017	169.912
CACNB2	ENSG00000165995	rs144911456	10	18927439	C	T	0.0152361	-0.294021	0.0485263	1.36971e-09	0.00190672	36.7115
CACNB2	ENSG00000165995	rs45593736	10	18954937	G	A	0.0171273	-0.356721	0.045774	6.53281e-15	0.00241195	60.7323
CACNB2	ENSG00000165995	rs10159584	10	18975192	A	C	0.541884	0.124746	0.0118992	1.02754e-25	0.00353735	109.905
CACNB2	ENSG00000165995	rs1542727	10	18990315	A	G	0.833571	0.101133	0.0159567	2.32772e-10	0.00129579	40.1698
CACNB2	ENSG00000165995	rs57795290	10	18992509	A	G	0.240445	0.100422	0.0139013	5.05592e-13	0.00168273	52.1851
CACNB2	ENSG00000165995	rs10829262	10	18999976	T	G	0.61941	0.0837795	0.0122379	7.59451e-12	0.0015941	46.8664
CACNB2	ENSG00000165995	rs7097370	10	19009698	G	A	0.460107	0.069782	0.0119271	4.89801e-09	0.00110443	34.2308
CACNB2	ENSG00000165995	rs4748518	10	19046654	A	G	0.953794	0.169519	0.0283151	2.13752e-09	0.00131524	35.8427
CACNB2	ENSG00000165995	rs2480316	10	19093405	T	G	0.82447	0.0970445	0.0156239	5.25146e-10	0.00124921	38.5801
HTR3A	ENSG00000166736	rs842639	2	61095245	G	A	0.654591	0.071951	0.0125021	8.65386e-09	0.00105143	33.1213
HTR3A	ENSG00000166736	rs77668790	11	113488730	G	A	0.125911	0.124706	0.0179098	3.33119e-12	0.00154413	48.4834
HTR3A	ENSG00000166736	rs7927147	11	113513936	A	C	0.572667	-0.07205	0.0120159	2.02241e-09	0.00114582	35.9547
HTR3A	ENSG00000166736	rs144405764	11	113665897	A	G	0.0171552	0.250858	0.045787	4.28697e-08	0.00114978	30.0173
HTR3A	ENSG00000166736	rs1016955	11	113676681	C	T	0.586233	-0.0755591	0.0120678	3.82516e-10	0.0012624	39.2028
HTR3A	ENSG00000166736	rs45438696	11	113805352	G	A	0.117918	0.205903	0.0183728	3.77572e-29	0.00399	125.596
HTR3A	ENSG00000166736	rs3782025	11	113807607	G	A	0.523526	0.085182	0.0118951	7.9965e-13	0.00162698	51.2814
HTR3A	ENSG00000166736	rs1176720	11	113849753	G	C	0.148239	0.106832	0.0167254	1.68729e-10	0.00129971	40.799
HTR3A	ENSG00000166736	rs61905785	11	113850006	A	C	0.075212	-0.135973	0.0225383	1.60939e-09	0.00128328	36.3968
CA4	ENSG00000167434	rs28498283	2	43360065	A	T	0.254318	0.112329	0.0136345	1.74221e-16	0.00251211	67.8743
CA4	ENSG00000167434	rs3731827	2	85806068	T	C	0.418566	0.0747985	0.0120481	5.35945e-10	0.00121951	38.5433
CA4	ENSG00000167434	rs2594836	5	173205318	G	A	0.749651	0.126097	0.0136975	3.38532e-20	0.0026775	84.7475
CA4	ENSG00000167434	rs149110519	6	144385777	C	T	0.0526158	0.515319	0.0263025	1.80926e-85	0.0146973	383.847
CA4	ENSG00000167434	rs56388170	7	28724374	G	T	0.289189	-0.147389	0.0130686	1.68151e-29	0.0040405	127.196
CA4	ENSG00000167434	rs149007767	7	50370254	C	T	0.149708	0.216054	0.0165822	8.34834e-39	0.00561294	169.762
CA4	ENSG00000167434	rs7846314	8	61650831	A	T	0.178349	-0.103059	0.0155235	3.15791e-11	0.00139429	44.075
CA4	ENSG00000167434	rs12950940	17	58050339	G	A	0.765553	0.0919239	0.0140273	5.63119e-11	0.00139056	42.9446
CA4	ENSG00000167434	rs79483284	17	58175171	C	A	0.0429964	-0.370621	0.0291745	5.64677e-37	0.00513963	161.381
CA4	ENSG00000167434	rs345192	17	58226259	A	G	0.172028	-0.128932	0.0157328	2.50207e-16	0.0021726	67.1598
CA4	ENSG00000167434	rs7216612	17	58241731	G	T	0.108547	-0.29767	0.0189684	1.68888e-55	0.00814023	246.268
CA4	ENSG00000167434	rs34820870	17	58244021	T	G	0.0422869	-0.647564	0.0290683	6.1235e-110	0.0172653	496.279
CA4	ENSG00000167434	rs148861053	17	58250183	C	T	0.0132443	-0.500893	0.0518915	4.783e-22	0.0199981	93.1746
CA4	ENSG00000167434	rs8080658	17	58422483	A	G	0.135903	-0.175265	0.0173052	4.1505e-24	0.00331444	102.574
CACNB3	ENSG00000167535	rs117547974	12	48440978	C	A	0.0129098	0.432345	0.052598	2.04174e-16	0.00341573	67.5651
CACNB3	ENSG00000167535	rs74961254	12	48960257	A	G	0.112036	0.112477	0.0188461	2.40182e-09	0.00113503	35.6192
CACNB3	ENSG00000167535	rs61244025	12	48999215	A	G	0.360885	0.073329	0.0123775	3.1382e-09	0.00132346	35.0983
CACNB3	ENSG00000167535	rs12829842	12	49143386	C	G	0.274908	-0.10642	0.0133006	1.23197e-15	0.00208203	64.0183
CACNB3	ENSG00000167535	rs953672	12	49149425	C	T	0.671189	-0.0820893	0.0126503	8.64172e-11	0.001465	42.1087
CACNB3	ENSG00000167535	rs3729980	12	49167202	A	C	0.136712	0.389279	0.0170119	6.91831e-116	0.0186597	523.62
CACNB3	ENSG00000167535	rs3730064	12	49176582	G	A	0.0641311	-0.142736	0.0242645	4.03869e-09	0.00128698	34.6038
CACNB3	ENSG00000167535	rs182307407	12	49178519	G	A	0.0284905	0.56592	0.0354557	2.38122e-57	0.00988616	254.764
CACNB3	ENSG00000167535	rs2446998	12	49184624	G	A	0.315083	-0.106474	0.0127805	8.00203e-17	0.00247987	69.4051
CACNB3	ENSG00000167535	rs9706255	12	49191914	G	A	0.0678491	-0.231606	0.0235858	9.25337e-23	0.00360523	96.4269
CACNB3	ENSG00000167535	rs36000595	12	49196827	C	T	0.17398	0.69208	0.0145793	1e-200	0.0670748	2253.4
CACNB3	ENSG00000167535	rs6580695	12	49201207	C	G	0.553272	0.282672	0.0117328	3.00608e-128	0.0183046	580.447
CACNB3	ENSG00000167535	rs79135108	12	49211497	C	T	0.0504096	0.816878	0.0263199	1e-200	0.0348085	963.265
CACNB3	ENSG00000167535	rs17123349	12	49223541	A	G	0.0746005	0.159043	0.0226125	2.01558e-12	0.00158613	49.4689
CACNB3	ENSG00000167535	rs7164	12	49223719	C	T	0.441238	-0.299392	0.0117187	5.71479e-144	0.0222361	652.712
CACNB3	ENSG00000167535	rs17240337	12	49238043	C	T	0.0593607	-0.145564	0.0251576	7.19963e-09	0.00107398	33.4788
CACNB3	ENSG00000167535	rs116980141	12	49240418	C	T	0.0157852	0.357709	0.0476551	6.08695e-14	0.00265515	56.3431
CACNB3	ENSG00000167535	rs75485589	12	49240548	C	T	0.0779127	-0.226884	0.0221229	1.11686e-24	0.00407742	105.178
CACNB3	ENSG00000167535	rs2453481	12	49248614	G	A	0.184363	-0.112575	0.015319	1.99986e-13	0.00171948	54.0036
CACNB3	ENSG00000167535	rs2446972	12	49256158	C	G	0.59082	-0.320097	0.0118012	5.12861e-162	0.0231717	735.717
CACNB3	ENSG00000167535	rs34159160	12	49256686	C	T	0.0215209	0.533873	0.0407677	3.49865e-39	0.00673772	171.492
CACNB3	ENSG00000167535	rs2926799	12	49263634	G	A	0.832933	-0.27081	0.0157913	6.37236e-66	0.00975288	294.099
CACNB3	ENSG00000167535	rs118024725	12	49266069	C	T	0.060262	0.21646	0.0249439	4.0346e-18	0.00257135	75.3055
CACNB3	ENSG00000167535	rs2926806	12	49273876	A	G	0.472058	-0.188769	0.0118158	1.87241e-57	0.00804559	255.232
CACNB3	ENSG00000167535	rs11168773	12	49277829	G	A	0.259102	0.293149	0.0133581	9.61612e-107	0.0151358	481.601
CACNB3	ENSG00000167535	rs116982128	12	49278034	G	A	0.0179984	0.484684	0.0445822	1.57435e-27	0.00474384	118.194
CACNB3	ENSG00000167535	rs833475	12	49281978	C	G	0.208632	-0.134971	0.0146034	2.40602e-20	0.00275154	85.4226
CACNB3	ENSG00000167535	rs146336654	12	49305999	G	A	0.0345533	0.475795	0.0323393	5.36661e-49	0.00822029	216.46
CACNB3	ENSG00000167535	rs117595086	12	49306986	T	C	0.0543343	-0.180887	0.0262124	5.16416e-12	0.00184674	47.6213
CACNB3	ENSG00000167535	rs12424638	12	49318800	G	A	0.0700992	-0.197966	0.0232518	1.68035e-17	0.00270474	72.4883
CACNB3	ENSG00000167535	rs117915514	12	49325953	T	A	0.0998063	-0.142152	0.0198202	7.38074e-13	0.00197223	51.4387
CACNB3	ENSG00000167535	rs141259196	12	49351604	A	G	0.0212047	0.381697	0.0411875	1.91117e-20	0.00368756	85.8829
CACNB3	ENSG00000167535	rs11168814	12	49368971	T	C	0.0203579	0.542923	0.0418964	2.10039e-38	0.0072094	167.928
CACNB3	ENSG00000167535	rs1054442	12	49389320	A	C	0.387782	0.159747	0.0121409	1.53497e-39	0.00547157	173.127
CACNB3	ENSG00000167535	rs876333	12	49423519	G	A	0.291616	0.275669	0.0128878	1.66341e-101	0.0143838	457.529
CACNB3	ENSG00000167535	rs11168830	12	49424534	G	A	0.0355961	-0.190104	0.0320829	3.11157e-09	0.00124641	35.1104
CACNB3	ENSG00000167535	rs833836	12	49451459	C	T	0.133575	-0.101607	0.0174742	6.07058e-09	0.00108863	33.8106
CACNB3	ENSG00000167535	rs11168843	12	49470077	G	A	0.0747983	0.26635	0.0225132	2.71206e-32	0.0061606	139.969
CACNB3	ENSG00000167535	rs2117028	12	49480948	G	A	0.46811	0.113413	0.0118895	1.44477e-21	0.00345501	90.991
CACNB3	ENSG00000167535	rs7306084	12	49600610	C	T	0.317334	0.169279	0.0127078	1.75227e-40	0.00562829	177.446
CACNB3	ENSG00000167535	rs181433805	12	49642428	C	T	0.0556975	0.166992	0.0259139	1.1637e-10	0.00161919	41.5265
CACNB3	ENSG00000167535	rs2335232	12	49670029	T	C	0.28678	0.0792427	0.0131432	1.64771e-09	0.00128212	36.351
CACNB3	ENSG00000167535	rs11168962	12	49672739	A	T	0.284261	0.122725	0.0131545	1.06463e-20	0.0030768	87.0397
CACNB3	ENSG00000167535	rs112146976	12	49691403	C	A	0.056996	0.237188	0.0255946	1.9147e-20	0.00300415	85.8793
CACNB3	ENSG00000167535	rs151154524	12	49694858	G	A	0.0377735	0.206859	0.0311699	3.2144e-11	0.00168097	44.0431
CACNB3	ENSG00000167535	rs4898517	12	49709427	A	G	0.263283	0.0859821	0.0134946	1.87068e-10	0.00130699	40.5972
CACNB3	ENSG00000167535	rs35266792	12	49842069	C	T	0.0145058	0.356109	0.0496887	7.68776e-13	0.00242035	51.363
CACNB3	ENSG00000167535	rs149073362	12	50212343	C	A	0.0588688	0.181206	0.0252398	7.01132e-13	0.00205774	51.5434
SCN9A	ENSG00000169432	rs1364687	2	166654237	T	G	0.0314925	-0.187177	0.0340428	3.83248e-08	0.000994732	30.2311
SCN9A	ENSG00000169432	rs538921	2	166903188	A	C	0.958693	-0.187462	0.0298668	3.46497e-10	0.00138662	39.3957
SCN9A	ENSG00000169432	rs1037890	2	166945843	T	A	0.315011	0.0887674	0.0127909	3.92645e-12	0.00152885	48.162
SCN9A	ENSG00000169432	rs4399745	2	167010493	T	C	0.64028	0.0946958	0.0123759	1.98472e-14	0.00189722	58.5474
SCN9A	ENSG00000169432	rs115390386	2	167025161	C	A	0.0223895	-0.355602	0.0401176	7.70549e-19	0.00295682	78.5703
SCN9A	ENSG00000169432	rs12470470	2	167040212	T	C	0.0954564	0.162314	0.0202086	9.60506e-16	0.00204588	64.5119
SCN9A	ENSG00000169432	rs188322092	2	167104279	C	T	0.0235537	0.26996	0.0391798	5.57186e-12	0.00163207	47.476
SCN9A	ENSG00000169432	rs11897575	2	167123826	T	C	0.0945909	-0.1358	0.0203053	2.26256e-11	0.00145006	44.7281
SCN9A	ENSG00000169432	rs116789929	2	167126031	C	T	0.0163043	0.276388	0.0469386	3.90418e-09	0.0016253	34.6719
SCN9A	ENSG00000169432	rs41268673	2	167141109	G	T	0.0268657	0.270396	0.036739	1.84204e-13	0.00194381	54.1684
SCN9A	ENSG00000169432	rs4500963	2	167145941	T	G	0.685466	0.128038	0.0127725	1.1885e-23	0.00318366	100.491
SCN9A	ENSG00000169432	rs6741822	2	167152397	T	C	0.415736	0.0691922	0.0120622	9.68233e-09	0.00104464	32.9049
SCN9A	ENSG00000169432	rs12619987	2	167157973	G	A	0.131355	0.176834	0.0175568	7.34683e-24	0.00328283	101.447
SCN9A	ENSG00000169432	rs12615462	2	167160270	A	G	0.44502	-0.107195	0.0119421	2.79769e-19	0.00271704	80.5727
SCN9A	ENSG00000169432	rs6432896	2	167161420	G	A	0.526101	0.194032	0.0118073	1.10306e-60	0.00876787	270.051
SCN9A	ENSG00000169432	rs76904702	2	167176304	A	C	0.0347504	0.185588	0.0324596	1.08171e-08	0.00104894	32.6899
SCN9A	ENSG00000169432	rs4455168	2	167177867	G	A	0.632582	-0.325751	0.0120371	2.74157e-161	0.0227553	732.365
SCN9A	ENSG00000169432	rs12616699	2	167179165	C	A	0.185877	-0.471955	0.0147751	1e-200	0.031406	1020.33
SCN9A	ENSG00000169432	rs116037918	2	167180614	C	T	0.0344293	0.303254	0.0325429	1.17896e-20	0.00306876	86.8362
SCN9A	ENSG00000169432	rs72884732	2	167193112	C	T	0.0579131	-0.150783	0.025449	3.12299e-09	0.00125759	35.1045
SCN9A	ENSG00000169432	rs6729030	2	167195331	A	G	0.15159	0.275795	0.016433	3.25012e-63	0.00887156	281.669
SCN9A	ENSG00000169432	rs6746615	2	167208355	T	A	0.105953	0.183878	0.0192758	1.43946e-21	0.00288354	90.9986
SCN9A	ENSG00000169432	rs72884780	2	167210941	C	T	0.0163079	0.272439	0.0469351	6.45194e-09	0.00136627	33.6933
SCN9A	ENSG00000169432	rs34784693	2	167213647	C	T	0.317713	-0.273116	0.0125749	1.35207e-104	0.0147691	471.721
SCN9A	ENSG00000169432	rs186442256	2	167216498	G	A	0.0167657	0.256182	0.0463057	3.16242e-08	0.00123684	30.6075
SCN9A	ENSG00000169432	rs77579497	2	167219736	A	G	0.0350987	-0.499117	0.0320673	1.2627e-54	0.00789445	242.259
SCN9A	ENSG00000169432	rs114319629	2	167230596	T	C	0.0282054	-0.196933	0.0359111	4.15815e-08	0.00119613	30.0732
SCN9A	ENSG00000169432	rs74824829	2	167242899	C	A	0.0341387	-0.4442	0.0325626	2.26517e-42	0.00594188	186.088
SCN9A	ENSG00000169432	rs115562184	2	167243319	T	G	0.0403676	-0.393372	0.0300577	3.89673e-39	0.00541338	171.276
SCN9A	ENSG00000169432	rs1528479	2	167244051	G	A	0.637502	-0.408171	0.0118946	1e-200	0.0364486	1177.56
SCN9A	ENSG00000169432	rs34636388	2	167245691	C	T	0.0566553	-0.406309	0.0255166	4.36014e-57	0.00845496	253.552
SCN9A	ENSG00000169432	rs1046022	2	167260398	T	C	0.0969879	-0.224875	0.020022	2.85299e-29	0.00399277	126.144
SCN9A	ENSG00000169432	rs7561953	2	167273603	C	A	0.256263	-0.152148	0.0135727	3.64167e-29	0.00405218	125.661
SCN9A	ENSG00000169432	rs10204196	2	167293700	A	C	0.0660979	0.187075	0.0239034	5.02805e-15	0.00194285	61.2509
SCN9A	ENSG00000169432	rs78529129	2	167296299	G	A	0.118441	-0.225949	0.0183207	6.01589e-35	0.00486089	152.103
SCN9A	ENSG00000169432	rs17768583	2	167326472	T	C	0.0604634	-0.143116	0.0249422	9.5801e-09	0.00108548	32.9236
SCN9A	ENSG00000169432	rs2141384	2	167337286	T	G	0.979815	-0.297732	0.0422471	1.82306e-12	0.00207731	49.6658
SCN9A	ENSG00000169432	rs2893022	2	167337367	T	C	0.595306	-0.339184	0.0117849	3.70681e-182	0.0256487	828.36
SCN9A	ENSG00000169432	rs115916574	2	167339265	C	T	0.0365623	0.31499	0.0316004	2.10863e-23	0.00421686	99.3593
SCN9A	ENSG00000169432	rs72888509	2	167341970	C	T	0.0286505	0.335045	0.0355656	4.49366e-21	0.00344579	88.7454
SCN9A	ENSG00000169432	rs17769319	2	167351217	T	C	0.0553552	-0.152273	0.0259958	4.69602e-09	0.00116685	34.3115
SCN9A	ENSG00000169432	rs62176979	2	167363648	A	G	0.0255631	0.282776	0.0376352	5.75175e-14	0.00231053	56.4542
SCN9A	ENSG00000169432	rs72888532	2	167368301	C	A	0.0231802	0.263265	0.0394908	2.6212e-11	0.0018491	44.4421
SCN9A	ENSG00000169432	rs1992829	2	167372597	C	T	0.629167	0.24767	0.0121441	1.87499e-92	0.0131848	415.926
SCN9A	ENSG00000169432	rs4428025	2	167393374	C	T	0.566707	-0.207122	0.0118837	4.9705e-68	0.0095611	303.773
SCN9A	ENSG00000169432	rs116816620	2	167427341	G	A	0.0251421	0.301059	0.037932	2.07444e-15	0.00247031	62.9929
SCN9A	ENSG00000169432	rs113389958	2	167443511	A	G	0.0146803	0.335064	0.0494063	1.18686e-11	0.00336279	45.9929
SCN9A	ENSG00000169432	rs72877011	2	167454233	G	A	0.215363	-0.133956	0.0144346	1.6885e-20	0.00286481	86.1221
SCN9A	ENSG00000169432	rs114376703	2	167464526	G	T	0.0388452	0.282166	0.0307103	4.00221e-20	0.00320871	84.4192
SCN9A	ENSG00000169432	rs34781013	2	167473835	T	C	0.0424574	0.201315	0.0294695	8.41977e-12	0.00181747	46.6667
SCN9A	ENSG00000169432	rs62178913	2	167491735	A	G	0.0500682	0.207365	0.027235	2.66134e-14	0.00214535	57.9717
SCN9A	ENSG00000169432	rs74590133	2	167589808	A	C	0.0250713	-0.301556	0.0379841	2.0347e-15	0.00212315	63.0278
SCN9A	ENSG00000169432	rs115176158	2	167717979	C	T	0.0288916	-0.203605	0.0354911	9.64828e-09	0.00131601	32.9108
SCN9A	ENSG00000169432	rs143696495	2	167796946	T	C	0.0563901	-0.147075	0.0257719	1.14979e-08	0.00103387	32.5675
SCN9A	ENSG00000169432	rs148652267	2	167797043	A	G	0.11436	-0.109112	0.0186791	5.17643e-09	0.00108326	34.1219
SCN9A	ENSG00000169432	rs59660078	2	167797302	G	A	0.373962	-0.0973147	0.0122734	2.20902e-15	0.00199397	62.8676
SCN9A	ENSG00000169432	rs13033499	2	167869912	G	T	0.0497545	-0.191928	0.0273245	2.15576e-12	0.00166317	49.3369
SCN9A	ENSG00000169432	rs139167738	2	167953054	C	T	0.02635	-0.225489	0.0371095	1.22911e-09	0.00143052	36.9216
SCN9A	ENSG00000169432	rs67074513	2	167983947	T	C	0.221542	0.100766	0.0143066	1.87888e-12	0.00157399	49.6084
SCN9A	ENSG00000169432	rs112078108	2	167995363	G	C	0.0664868	0.195163	0.0238335	2.64728e-16	0.00212631	67.0532
SCN9A	ENSG00000169432	rs1870028	7	50258313	C	T	0.0779871	-0.131117	0.022168	3.32277e-09	0.00112221	34.9836
SCN9A	ENSG00000169432	rs4385425	7	50307334	A	G	0.340901	-0.0961664	0.01253	1.65425e-14	0.00186837	58.904
GRIK1	ENSG00000171189	rs139470477	21	30149022	G	C	0.126416	0.115026	0.0178837	1.26099e-10	0.00133027	41.3692
GRIK1	ENSG00000171189	rs9754023	21	30160731	T	C	0.303533	0.107452	0.012913	8.70763e-17	0.00222451	69.2428
GRIK1	ENSG00000171189	rs149326587	21	30185638	A	C	0.115291	0.124333	0.0186063	2.35396e-11	0.00166339	44.6532
GRIK1	ENSG00000171189	rs56256164	21	30424401	G	A	0.0656539	0.136021	0.0240031	1.45489e-08	0.0010942	32.1127
GRIK1	ENSG00000171189	rs73192146	21	30453221	T	C	0.239185	0.140786	0.0139016	4.18504e-24	0.00329174	102.563
GRIK1	ENSG00000171189	rs2832192	21	30491173	G	T	0.504003	0.157527	0.0118298	1.86337e-40	0.00565605	177.319
GRIK1	ENSG00000171189	rs2254955	21	30536753	G	T	0.483878	-0.0975613	0.0118813	2.18978e-16	0.00215822	67.426
GRIK1	ENSG00000171189	rs2832258	21	30582732	A	G	0.772727	-0.116677	0.0141683	1.79556e-16	0.00217069	67.8164
GRIK1	ENSG00000171189	rs4315609	21	30605089	A	G	0.156789	-0.0983915	0.0163479	1.75711e-09	0.00116063	36.2236
GRIK1	ENSG00000171189	rs1236462	21	30622725	G	A	0.0798161	0.119967	0.0219383	4.54632e-08	0.00106066	29.9032
GRIK1	ENSG00000171189	rs1153285	21	30683950	C	T	0.0686422	-0.139261	0.0235099	3.14971e-09	0.00112428	35.0879
GRIK1	ENSG00000171189	rs411697	21	30714598	G	A	0.363693	0.161933	0.0122968	1.33045e-39	0.00553203	173.415
GRIK1	ENSG00000171189	rs55984543	21	30762634	C	T	0.115471	0.166621	0.0185702	2.90135e-19	0.00271543	80.5056
GRIK1	ENSG00000171189	rs11702825	21	30774793	G	A	0.150155	-0.143347	0.0166174	6.3314e-18	0.00293759	74.4134
GRIK1	ENSG00000171189	rs10854324	21	30777476	C	T	0.359692	0.181844	0.012307	2.10475e-49	0.00698304	218.32
GRIK1	ENSG00000171189	rs2832328	21	30821767	C	G	0.1043	0.128636	0.0194423	3.68553e-11	0.00140758	43.7754
GRIK1	ENSG00000171189	rs2832339	21	30843684	T	C	0.368709	-0.206751	0.012213	2.75931e-64	0.00949435	286.583
GRIK1	ENSG00000171189	rs56205851	21	30844934	C	T	0.0403366	0.183265	0.0302113	1.31138e-09	0.00148709	36.7977
GRIK1	ENSG00000171189	rs114089743	21	30862803	T	C	0.0531583	-0.145959	0.0265005	3.62928e-08	0.000982521	30.3357
GRIK1	ENSG00000171189	rs2248989	21	30943987	A	G	0.707681	-0.0780102	0.0130692	2.39001e-09	0.0011541	35.6291
HDAC3	ENSG00000171720	rs3806839	5	140721446	C	T	0.561859	-0.095522	0.0119687	1.45144e-15	0.00444659	63.6961
HDAC3	ENSG00000171720	rs6860615	5	140862840	T	G	0.312469	0.084875	0.012821	3.5917e-11	0.00306361	43.8244
HDAC3	ENSG00000171720	rs10063055	5	140990108	C	T	0.221442	0.0951953	0.0143116	2.89935e-11	0.00309372	44.244
HDAC3	ENSG00000171720	rs1421896	5	141016288	T	G	0.618196	0.123859	0.0122063	3.4033e-24	0.00721749	102.964
HDAC3	ENSG00000171720	rs6895094	5	141037277	T	G	0.398899	0.066506	0.0121417	4.31618e-08	0.00209972	30.0029
SCN4B	ENSG00000177098	rs1715444	11	118016273	G	T	0.568973	0.0813033	0.0119989	1.23538e-11	0.00148773	45.9128
CA8	ENSG00000178538	rs116988691	8	60569262	A	C	0.0146599	0.303272	0.0494548	8.66722e-10	0.00170455	37.6052
CA8	ENSG00000178538	rs66910432	8	61072812	G	A	0.0474293	0.154245	0.0279708	3.49969e-08	0.00117256	30.4097
CA8	ENSG00000178538	rs13278859	8	61119308	T	C	0.406478	0.07511	0.0121008	5.40057e-10	0.00127453	38.5272
CA8	ENSG00000178538	rs6471849	8	61134995	G	A	0.815946	0.149024	0.0153069	2.12129e-22	0.00298283	94.7846
CA8	ENSG00000178538	rs10111628	8	61148888	T	C	0.720664	0.0864795	0.0132452	6.6115e-11	0.00134896	42.6294
CA8	ENSG00000178538	rs8180936	8	61151574	C	T	0.654854	0.138134	0.0124649	1.53745e-28	0.00386128	122.807
CA8	ENSG00000178538	rs28368823	8	61156579	G	A	0.0301708	0.312302	0.0346945	2.22844e-19	0.00272992	81.0267
CA8	ENSG00000178538	rs79819088	8	61167565	G	A	0.112386	-0.111284	0.0188209	3.35931e-09	0.00111384	34.9611
CA8	ENSG00000178538	rs7460905	8	61176982	T	C	0.0718436	0.145859	0.0230156	2.33668e-10	0.00135127	40.1626
CA8	ENSG00000178538	rs62511605	8	61188271	A	G	0.0614741	-0.20694	0.0247172	5.64547e-17	0.00229002	70.0955
CA8	ENSG00000178538	rs10086200	8	61193588	C	T	0.3948	0.264131	0.0119714	7.09578e-108	0.0151741	486.798
CA8	ENSG00000178538	rs1351379	8	61211213	G	C	0.154717	-0.173726	0.0163928	3.0507e-26	0.00358887	112.311
CA8	ENSG00000178538	rs7833654	8	61254292	C	T	0.0890454	0.289702	0.0207546	2.7964e-44	0.00638064	194.838
CA8	ENSG00000178538	rs185623676	8	61255138	A	C	0.0184226	0.262132	0.0442044	3.02928e-09	0.00151148	35.1649
CA8	ENSG00000178538	rs7838379	8	61255262	A	G	0.434735	-0.160542	0.0119299	2.79319e-41	0.00570445	181.094
CA8	ENSG00000178538	rs142474519	8	61262524	C	T	0.022955	-0.253747	0.0396845	1.61391e-10	0.00229807	40.8846
CA8	ENSG00000178538	rs117405146	8	61270185	C	T	0.035129	-0.211687	0.0322787	5.44628e-11	0.00142436	43.0087
CA8	ENSG00000178538	rs67179986	8	61280526	A	G	0.0247563	0.310712	0.0382147	4.27169e-16	0.0025764	66.1082
CA8	ENSG00000178538	rs16926104	8	61291806	T	C	0.142922	-0.226788	0.0168978	4.54255e-41	0.00565334	180.127
CA8	ENSG00000178538	rs7002036	8	61324092	A	G	0.185125	0.293914	0.0151228	3.90391e-84	0.0117819	377.725
CA8	ENSG00000178538	rs78519440	8	61368680	T	C	0.0388949	0.292607	0.0306845	1.4873e-21	0.00343606	90.9351
CA8	ENSG00000178538	rs12546138	8	61377078	C	A	0.055678	0.170888	0.0259164	4.29339e-11	0.00158962	43.4784
CA8	ENSG00000178538	rs75203952	8	61386845	A	C	0.059364	0.304972	0.0250556	4.39238e-34	0.00482722	148.153
CA8	ENSG00000178538	rs7824045	8	61398085	A	G	0.389924	-0.279034	0.0119747	4.22669e-120	0.0168497	542.981
CA8	ENSG00000178538	rs2155830	8	61414056	G	T	0.425025	0.0920097	0.0120147	1.88843e-14	0.00188734	58.6464
CA8	ENSG00000178538	rs76302641	8	61458307	G	A	0.017358	-0.281839	0.0455101	5.90296e-10	0.00166752	38.3519
CA8	ENSG00000178538	rs55902843	8	61464483	C	T	0.0357974	-0.217841	0.0319832	9.67832e-12	0.00158953	46.3912
CA8	ENSG00000178538	rs11778315	8	61500733	T	C	0.141484	-0.239423	0.0169579	2.90871e-45	0.00627648	199.337
CA8	ENSG00000178538	rs139768109	8	61507686	A	G	0.0454717	-0.236118	0.0284988	1.17706e-16	0.00261029	68.6444
CA8	ENSG00000178538	rs10113128	8	61585542	T	C	0.0641597	-0.140763	0.0242602	6.54501e-09	0.00111389	33.6657
CA8	ENSG00000178538	rs76541600	8	61605168	T	C	0.0877969	0.173444	0.0209802	1.37594e-16	0.00228595	68.3438
CA8	ENSG00000178538	rs13261519	8	61605194	T	C	0.042162	0.214382	0.0295618	4.10677e-13	0.00168096	52.5914
CA8	ENSG00000178538	rs7816419	8	61662294	A	G	0.0323989	0.198723	0.0335732	3.23899e-09	0.00111835	35.0357
CA8	ENSG00000178538	rs78824720	8	61710985	A	G	0.114957	-0.130327	0.018627	2.61879e-12	0.00158175	48.9534
CA8	ENSG00000178538	rs77754233	8	61751664	A	G	0.0194198	0.258898	0.043075	1.85289e-09	0.00203806	36.1249
CA8	ENSG00000178538	rs4342642	8	61764076	A	G	0.651396	0.0758139	0.0124735	1.21689e-09	0.00116467	36.9421
CA8	ENSG00000178538	rs55779678	19	33739726	T	C	0.829159	0.114256	0.0157843	4.52689e-13	0.00220979	52.3971
CA8	ENSG00000178538	rs78744187	19	33754548	C	T	0.0806295	-0.247391	0.0217607	5.97998e-30	0.00543348	129.247
CA8	ENSG00000178538	rs10401672	19	33759961	C	T	0.372736	-0.0684828	0.0122954	2.54742e-08	0.00196793	31.0226
CACNB4	ENSG00000182389	rs7602715	2	152421937	A	G	0.312075	-0.0701946	0.0128317	4.49024e-08	0.000943662	29.9253
CACNB4	ENSG00000182389	rs6759419	2	152549703	G	A	0.911791	-0.122087	0.0209614	5.73865e-09	0.00107349	33.9233
CACNB4	ENSG00000182389	rs7419564	2	152720030	A	G	0.809743	-0.131044	0.0151234	4.51544e-18	0.0023932	75.0819
CACNB4	ENSG00000182389	rs2293220	2	152728509	C	T	0.0305277	0.309088	0.0344984	3.26437e-19	0.00279799	80.2724
CACNB4	ENSG00000182389	rs4553822	2	152777395	G	A	0.0852176	0.136546	0.0212857	1.4101e-10	0.00130568	41.1512
CACNB4	ENSG00000182389	rs7564177	2	152849625	T	G	0.646116	-0.147049	0.0123851	1.63493e-32	0.0044298	140.969
CACNB4	ENSG00000182389	rs62175074	2	152886708	T	C	0.203235	-0.10189	0.0147655	5.17845e-12	0.00161341	47.6175
CACNB4	ENSG00000182389	rs78624894	2	152889516	G	A	0.0635515	0.19193	0.0243436	3.16592e-15	0.00200188	62.1607
CACNB4	ENSG00000182389	rs58147624	2	152904802	G	A	0.205682	0.175529	0.0146505	4.46889e-33	0.00451042	143.547
CACNB4	ENSG00000182389	rs150487920	2	152907580	C	T	0.021131	0.385534	0.0412556	9.20662e-21	0.00326009	87.3292
CACNB4	ENSG00000182389	rs114255970	2	152916170	T	A	0.0521061	0.256232	0.0266936	8.07235e-22	0.0029104	92.1409
CACNB4	ENSG00000182389	rs13390828	2	152955805	T	G	0.0186368	0.311586	0.0439311	1.31613e-12	0.00198636	50.3051
CACNB4	ENSG00000182389	rs2345635	2	152958282	T	C	0.525331	0.10588	0.0118854	5.16773e-19	0.0025081	79.3597
CACNB4	ENSG00000182389	rs74936354	2	152980018	C	A	0.0416732	0.197319	0.029736	3.23221e-11	0.00144005	44.0324
CACNB4	ENSG00000182389	rs141035087	2	152992776	G	A	0.0186738	0.297468	0.0438951	1.23027e-11	0.00255168	45.9249
CACNB4	ENSG00000182389	rs11883823	2	152994110	T	C	0.110582	0.220526	0.018887	1.69083e-31	0.004337	136.331
CACNB4	ENSG00000182389	rs2345899	2	153102616	T	A	0.748933	-0.102884	0.0136982	5.88573e-14	0.00178425	56.4116
CACNB4	ENSG00000182389	rs6433990	2	153220452	A	G	0.770836	-0.14363	0.0141092	2.44062e-24	0.00327232	103.63
CACNB4	ENSG00000182389	rs59348655	2	153261370	A	G	0.592395	-0.0794285	0.0120936	5.10623e-11	0.00136506	43.1362
CACNB4	ENSG00000182389	rs16831125	2	153295834	T	G	0.0911722	0.141184	0.0206421	7.95243e-12	0.00147438	46.7803
CACNB4	ENSG00000182389	rs16895831	6	42515791	C	T	0.209742	0.151003	0.0145636	3.45223e-25	0.00384934	107.506
CACNB4	ENSG00000182389	rs149110519	6	144385777	C	T	0.0526158	-0.165067	0.0266215	5.62484e-10	0.00149182	38.4464
CACNB4	ENSG00000182389	rs2158799	7	28277107	C	G	0.625845	0.0826281	0.0122798	1.7108e-11	0.00143224	45.2765
CACNB4	ENSG00000182389	rs56388170	7	28724374	G	T	0.289189	0.0932013	0.0131039	1.14051e-12	0.00161088	50.5875
CACNB4	ENSG00000182389	rs149007767	7	50370254	C	T	0.149708	-0.260203	0.0165372	8.7882e-56	0.00816459	247.571
CACNB4	ENSG00000182389	rs7846314	8	61650831	A	T	0.178349	0.118459	0.0155157	2.26152e-14	0.00184314	58.2899
CACNB4	ENSG00000182389	rs2846630	11	113957197	G	A	0.414408	0.0665524	0.0120688	3.50372e-08	0.000958893	30.4088
ABAT	ENSG00000183044	rs11642418	16	8471684	G	T	0.0594923	-0.161283	0.0251247	1.36811e-10	0.00144526	41.2074
ABAT	ENSG00000183044	rs7187302	16	8494682	C	G	0.393802	0.0799451	0.0121628	4.93742e-11	0.00136193	43.2033
ABAT	ENSG00000183044	rs2361075	16	8495528	C	A	0.729265	0.0895988	0.0133733	2.08401e-11	0.00141482	44.8877
ABAT	ENSG00000183044	rs11077309	16	8520579	A	G	0.276083	0.0792002	0.0132964	2.57852e-09	0.00112277	35.4801
ABAT	ENSG00000183044	rs12443887	16	8524680	C	T	0.125038	-0.114716	0.0179681	1.72072e-10	0.00129838	40.7609
ABAT	ENSG00000183044	rs75261011	16	8557185	T	C	0.0225781	0.246119	0.0400109	7.68989e-10	0.00125103	37.8385
ABAT	ENSG00000183044	rs79651561	16	8571878	T	G	0.0364785	0.174327	0.0317126	3.86314e-08	0.00096765	30.218
ABAT	ENSG00000183044	rs56056796	16	8581540	G	A	0.396005	0.0720823	0.0121545	3.02197e-09	0.00112051	35.1709
ABAT	ENSG00000183044	rs34558351	16	8584846	T	C	0.11443	-0.120027	0.0186693	1.2828e-10	0.00132164	41.3335
ABAT	ENSG00000183044	rs142477869	16	8586056	C	T	0.0179379	0.311266	0.0447658	3.57602e-12	0.00193208	48.3471
ABAT	ENSG00000183044	rs72776580	16	8586901	C	G	0.120533	-0.179803	0.0182175	5.6273e-23	0.0033096	97.4129
ABAT	ENSG00000183044	rs11860940	16	8592358	A	T	0.302319	0.143865	0.0129027	7.17629e-29	0.00400725	124.322
ABAT	ENSG00000183044	rs60876041	16	8594864	G	T	0.0986384	0.130114	0.0199305	6.6558e-11	0.00140973	42.6198
ABAT	ENSG00000183044	rs75845233	16	8595759	T	A	0.140405	-0.176839	0.0170671	3.70681e-25	0.00342557	107.359
ABAT	ENSG00000183044	rs116885412	16	8606507	G	T	0.0430352	0.226718	0.029266	9.43844e-15	0.00207794	60.013
ABAT	ENSG00000183044	rs9302869	16	8609991	T	C	0.966384	-0.196035	0.0329803	2.7849e-09	0.00128925	35.3312
ABAT	ENSG00000183044	rs7405305	16	8611992	A	G	0.89094	0.268243	0.0189597	1.91602e-45	0.00636804	200.168
ABAT	ENSG00000183044	rs12448396	16	8623092	C	G	0.315424	0.100164	0.0127804	4.60681e-15	0.00203043	61.4235
ABAT	ENSG00000183044	rs4984992	16	8624028	G	C	0.605932	0.097798	0.0121521	8.41589e-16	0.00215498	64.7675
ABAT	ENSG00000183044	rs80117377	16	8627854	G	A	0.0305053	-0.26587	0.0345362	1.37784e-14	0.00193652	59.2638
ABAT	ENSG00000183044	rs6501163	16	8628332	C	T	0.237733	0.172947	0.0139053	1.63757e-35	0.00487651	154.691
ABAT	ENSG00000183044	rs7194076	16	8631375	G	T	0.35463	-0.1014	0.0124116	3.0839e-16	0.00210236	66.7453
ABAT	ENSG00000183044	rs35449332	16	8634018	C	T	0.0597768	0.19511	0.0250514	6.78578e-15	0.00193813	60.659
ABAT	ENSG00000183044	rs77635331	16	8691661	C	T	0.0296904	0.29689	0.0349764	2.09846e-17	0.00246666	72.0512
ABAT	ENSG00000183044	rs72766418	16	8694271	C	T	0.0301027	-0.262757	0.0347618	4.06818e-14	0.00187064	57.1352
ABAT	ENSG00000183044	rs11644156	16	8695530	G	A	0.932167	0.51078	0.023275	9.54993e-107	0.0150319	481.602
ABAT	ENSG00000183044	rs72766421	16	8698840	T	G	0.022773	0.270025	0.0398319	1.21004e-11	0.00164148	45.9564
ABAT	ENSG00000183044	rs2312949	16	8701636	G	A	0.593728	0.173703	0.0120298	2.92348e-47	0.00653787	208.496
ABAT	ENSG00000183044	rs117094746	16	8702137	C	G	0.0458428	-0.205726	0.0284049	4.39542e-13	0.00183781	52.4556
ABAT	ENSG00000183044	rs1833173	16	8706689	T	A	0.777873	0.0883316	0.0142989	6.50834e-10	0.00330886	38.1616
ABAT	ENSG00000183044	rs113511793	16	8724319	G	A	0.027437	-0.682696	0.0359789	2.74536e-80	0.0123164	360.047
ABAT	ENSG00000183044	rs151312932	16	8728999	G	A	0.0404557	0.198365	0.0301618	4.81282e-11	0.00157787	43.2529
ABAT	ENSG00000183044	rs111534589	16	8737731	A	C	0.0899759	0.223103	0.0207147	4.75992e-27	0.00370059	115.999
ABAT	ENSG00000183044	rs72766494	16	8739360	C	T	0.233799	0.212087	0.0139484	3.27642e-52	0.0073202	231.195
ABAT	ENSG00000183044	rs146306497	16	8740812	C	A	0.0150265	-0.397283	0.0488075	3.95276e-16	0.00259795	66.2562
ABAT	ENSG00000183044	rs117832144	16	8751824	C	T	0.0374059	0.288886	0.0312712	2.51131e-20	0.00345692	85.3422
ABAT	ENSG00000183044	rs7195403	16	8752954	A	G	0.362267	-0.211721	0.0122537	6.86594e-67	0.0108139	298.534
ABAT	ENSG00000183044	rs4985106	16	8753606	C	A	0.682551	0.414605	0.0123007	1e-200	0.0347393	1136.08
ABAT	ENSG00000183044	rs61472846	16	8756921	C	T	0.138958	-0.548847	0.0165747	1e-200	0.0383723	1096.51
ABAT	ENSG00000183044	rs67793206	16	8758375	A	G	0.412437	0.144716	0.0120288	2.45358e-33	0.0046623	144.74
ABAT	ENSG00000183044	rs76896282	16	8762839	G	A	0.045242	-0.520983	0.0282992	1.09219e-75	0.0109069	338.921
ABAT	ENSG00000183044	rs72768138	16	8764199	C	T	0.0344735	-0.227146	0.0325666	3.06337e-12	0.00155491	48.648
ABAT	ENSG00000183044	rs111966958	16	8767211	G	A	0.0207106	0.340105	0.0416938	3.42847e-16	0.00240108	66.54
ABAT	ENSG00000183044	rs35440533	16	8768228	C	T	0.0539661	0.352346	0.0261734	2.62422e-41	0.0061995	181.225
ABAT	ENSG00000183044	rs56993178	16	8769039	G	C	0.534404	0.31177	0.0116396	4.77529e-158	0.0226094	717.451
ABAT	ENSG00000183044	rs1730941	16	8777457	T	A	0.668114	0.188567	0.0125393	4.12667e-51	0.00708845	226.144
ABAT	ENSG00000183044	rs1006636	16	8784832	G	C	0.16376	0.3076	0.0158735	1.18359e-83	0.0117563	375.515
ABAT	ENSG00000183044	rs117233928	16	8786150	A	G	0.0270029	0.266342	0.0366499	3.67029e-13	0.00223555	52.8121
ABAT	ENSG00000183044	rs1295740	16	8792057	G	A	0.708125	0.0814159	0.0130736	4.73631e-10	0.0012226	38.7818
ABAT	ENSG00000183044	rs11074405	16	8795929	A	C	0.0755792	-0.524335	0.0220802	1.18032e-124	0.0177359	563.912
ABAT	ENSG00000183044	rs1640971	16	8799333	C	T	0.173363	-0.266157	0.0155616	1.39508e-65	0.00927937	292.528
ABAT	ENSG00000183044	rs34611261	16	8805436	T	A	0.533347	0.159815	0.011854	1.99618e-41	0.00578517	181.763
ABAT	ENSG00000183044	rs6497519	16	8808352	T	A	0.0933379	-0.227239	0.0203698	6.70811e-29	0.00396835	124.449
ABAT	ENSG00000183044	rs1273387	16	8808945	A	G	0.354699	-0.213861	0.0123095	1.30287e-67	0.00953547	301.844
ABAT	ENSG00000183044	rs12596654	16	8815962	T	C	0.0914384	0.236054	0.0205534	1.5729e-30	0.00418941	131.903
ABAT	ENSG00000183044	rs57802801	16	8816447	C	T	0.069979	-0.272723	0.0232168	7.31644e-32	0.00439786	137.987
ABAT	ENSG00000183044	rs2313596	16	8818442	G	A	0.880863	0.200293	0.0182949	6.77798e-28	0.00379459	119.859
ABAT	ENSG00000183044	rs58352068	16	8819447	T	C	0.0556355	0.373022	0.0257751	1.81552e-47	0.0069159	209.444
ABAT	ENSG00000183044	rs1640985	16	8820178	C	T	0.296847	0.17831	0.0129405	3.40957e-43	0.00732798	189.867
ABAT	ENSG00000183044	rs75843435	16	8821704	T	C	0.0295278	0.388466	0.0350067	1.30017e-28	0.00431876	123.141
ABAT	ENSG00000183044	rs13333072	16	8823848	A	G	0.46747	-0.476874	0.0112332	1e-200	0.0576365	1802.19
ABAT	ENSG00000183044	rs79657352	16	8824690	C	T	0.109115	-0.296351	0.0189257	2.89268e-55	0.00778807	245.193
ABAT	ENSG00000183044	rs1640995	16	8828533	T	A	0.794175	-0.38792	0.0143543	7.60326e-161	0.023006	730.332
ABAT	ENSG00000183044	rs113237157	16	8828863	A	G	0.0722065	0.278746	0.0228748	3.70937e-34	0.00500909	148.492
ABAT	ENSG00000183044	rs1640998	16	8829715	T	C	0.298141	0.139915	0.0129575	3.51803e-27	0.00490942	116.597
ABAT	ENSG00000183044	rs1640999	16	8829968	A	G	0.780138	-0.205846	0.0142661	3.39938e-47	0.006875	208.197
ABAT	ENSG00000183044	rs1641001	16	8830022	A	G	0.613586	-0.190804	0.0121171	7.2477e-56	0.00836142	247.958
ABAT	ENSG00000183044	rs78315929	16	8830340	G	A	0.0528472	-0.214826	0.026541	5.76368e-16	0.00246152	65.5148
ABAT	ENSG00000183044	rs7206830	16	8831229	C	G	0.710208	-0.109274	0.013087	6.83754e-17	0.00222762	69.7194
ABAT	ENSG00000183044	rs1965649	16	8836090	C	G	0.863714	-0.315373	0.0171431	1.40378e-75	0.0108948	338.431
ABAT	ENSG00000183044	rs8061093	16	8845143	A	C	0.206511	0.126358	0.0146644	6.89763e-18	0.00237185	74.2467
ABAT	ENSG00000183044	rs55692102	16	8850288	G	A	0.0825623	0.181987	0.0215711	3.27265e-17	0.00227399	71.1764
ABAT	ENSG00000183044	rs12444233	16	8853620	C	T	0.566345	-0.20008	0.011891	1.57362e-63	0.00907927	283.12
ABAT	ENSG00000183044	rs11862060	16	8862990	G	A	0.395535	-0.126028	0.0121258	2.65705e-25	0.00356403	108.022
ABAT	ENSG00000183044	rs1273410	16	8864057	C	T	0.190585	-0.104201	0.0151282	5.65848e-12	0.00157499	47.4427
ABAT	ENSG00000183044	rs12446980	16	8867329	C	T	0.0571855	-0.158582	0.0255976	5.81366e-10	0.00122938	38.3804
ABAT	ENSG00000183044	rs7197673	16	8867423	A	T	0.0456955	0.406726	0.0282949	7.49204e-47	0.00651952	206.627
ABAT	ENSG00000183044	rs12930556	16	8870618	T	C	0.46191	-0.0675293	0.0119246	1.4858e-08	0.00101125	32.0698
ABAT	ENSG00000183044	rs1641025	16	8871388	T	C	0.738229	-0.242286	0.0133846	3.0839e-73	0.0103454	327.677
ABAT	ENSG00000183044	rs1641029	16	8873709	A	C	0.0388889	-0.1793	0.0307484	5.50301e-09	0.00108334	34.0029
ABAT	ENSG00000183044	rs1731073	16	8874497	G	A	0.463719	-0.0844721	0.0119138	1.33721e-12	0.00159032	50.272
ABAT	ENSG00000183044	rs35851221	16	8882670	T	C	0.0232826	-0.42418	0.0393061	3.76357e-27	0.00470484	116.461
ABAT	ENSG00000183044	rs7197153	16	8891202	C	G	0.89133	0.124725	0.0190948	6.48933e-11	0.0013498	42.6655
ABAT	ENSG00000183044	rs4985042	16	8908127	C	T	0.605568	0.0687488	0.0121643	1.58782e-08	0.00101097	31.9416
ABAT	ENSG00000183044	rs140842172	16	8910522	C	T	0.0467548	-0.175745	0.0281534	4.30913e-10	0.00131879	38.9677
ABAT	ENSG00000183044	rs78546185	16	8915265	T	C	0.0316961	0.201126	0.0339309	3.07773e-09	0.00125425	35.1355
ABAT	ENSG00000183044	rs11644506	16	8918990	C	T	0.170273	-0.199243	0.0157454	1.06047e-36	0.00510096	160.125
ABAT	ENSG00000183044	rs144130511	16	8925696	G	A	0.0272633	0.222464	0.0364995	1.09441e-09	0.00151658	37.1489
ABAT	ENSG00000183044	rs12920654	16	8927124	A	T	0.271734	-0.0853346	0.0133598	1.68729e-10	0.00149181	40.7991
ABAT	ENSG00000183044	rs62033468	16	8929519	A	G	0.299081	0.136046	0.0129487	8.07235e-26	0.00390857	110.387
ABAT	ENSG00000183044	rs4985010	16	8959326	G	A	0.337677	0.0826586	0.0125659	4.7687e-11	0.00182388	43.2702
ABAT	ENSG00000183044	rs8050692	16	8959355	C	T	0.470573	-0.0879176	0.0119012	1.49727e-13	0.00265266	54.572
SCN5A	ENSG00000183873	rs116059325	3	38417842	C	T	0.0368839	0.18073	0.0315415	1.0055e-08	0.00137973	32.8319
SCN5A	ENSG00000183873	rs7426433	3	38629479	T	C	0.901521	-0.109129	0.0199538	4.52585e-08	0.00114826	29.9109
SCN5A	ENSG00000183873	rs41312437	3	38649946	G	A	0.0266808	0.365356	0.036805	3.18273e-23	0.00439181	98.5414
SCN5A	ENSG00000183873	rs11720524	3	38675412	C	G	0.356458	-0.120999	0.0123848	1.51461e-22	0.00365599	95.4521
SCN5A	ENSG00000183873	rs7373102	3	38680628	T	C	0.511802	-0.0681575	0.011893	9.99586e-09	0.00156591	32.8431
SCN5A	ENSG00000183873	rs6763048	3	38681394	A	G	0.130237	-0.107679	0.0176606	1.07939e-09	0.00142667	37.175
SCN5A	ENSG00000183873	rs75073937	3	38723592	C	T	0.174139	0.0968146	0.0156732	6.53311e-10	0.00150274	38.1563
CA13	ENSG00000185015	rs1354034	3	56849749	T	C	0.618137	0.0772397	0.0122331	2.71913e-10	0.00125675	39.8665
CA13	ENSG00000185015	rs35118261	8	85227964	C	T	0.317161	-0.0977183	0.0127628	1.90941e-14	0.00186625	58.6219
CA13	ENSG00000185015	rs729336	8	85295122	G	C	0.417264	0.0737314	0.0120539	9.55939e-10	0.00118409	37.4153
CA13	ENSG00000185015	rs76996041	8	85471683	T	C	0.0590789	-0.281535	0.0251322	3.96826e-29	0.00427028	125.488
CA13	ENSG00000185015	rs72679367	8	85479237	C	T	0.167057	-0.160141	0.0158982	7.27277e-24	0.0033894	101.463
CA13	ENSG00000185015	rs1252207	8	85500162	C	A	0.588673	0.0765952	0.012078	2.27101e-10	0.0012678	40.2173
CA13	ENSG00000185015	rs79310625	8	85645346	C	T	0.0268021	-0.282854	0.0367749	1.45312e-14	0.00203659	59.1591
CA13	ENSG00000185015	rs10092094	8	85777478	A	G	0.406515	-0.119133	0.0120756	5.86813e-23	0.0030741	97.33
CA13	ENSG00000185015	rs11776327	8	85815814	A	C	0.0315771	-0.307306	0.0339366	1.36082e-19	0.0032764	81.9984
CA13	ENSG00000185015	rs2222556	8	85877421	C	A	0.239887	-0.180777	0.0138547	6.50729e-39	0.00534656	170.252
CA13	ENSG00000185015	rs139372066	8	85923065	C	T	0.0606443	-0.256561	0.0248428	5.28689e-25	0.00344663	106.655
CA13	ENSG00000185015	rs145426421	8	85935336	C	G	0.0515637	-0.26232	0.0268227	1.37467e-22	0.00336981	95.644
CA13	ENSG00000185015	rs6987314	8	86139240	G	A	0.0636583	-0.383353	0.0241636	1.10713e-56	0.00791053	251.695
CA13	ENSG00000185015	rs13273182	8	86151409	G	T	0.169413	0.150902	0.0158155	1.41189e-21	0.00329669	91.0383
CA13	ENSG00000185015	rs7817747	8	86151879	G	A	0.115211	0.135776	0.0186063	2.93833e-13	0.00168727	53.2508
CA13	ENSG00000185015	rs2006767	8	86180944	A	G	0.654878	0.309438	0.0122453	6.82339e-141	0.019758	638.57
CA13	ENSG00000185015	rs72682919	8	86186102	G	A	0.0808254	-0.185162	0.0217802	1.86982e-17	0.0024443	72.2737
CA13	ENSG00000185015	rs13257749	8	86217265	C	A	0.0717438	-0.171896	0.0230177	8.14142e-14	0.00180117	55.7709
CA13	ENSG00000185015	rs1532423	8	86268313	A	G	0.594871	0.159439	0.0120492	5.70427e-40	0.00556331	175.095
CA13	ENSG00000185015	rs10102392	8	86467538	A	G	0.620993	0.136748	0.012214	4.25598e-29	0.00394093	125.351
CA13	ENSG00000185015	rs113108500	8	86515870	G	A	0.0202918	-0.345635	0.0421116	2.25268e-16	0.00237397	67.3646
CA13	ENSG00000185015	rs13257391	8	86861053	G	A	0.0793739	0.125539	0.0219919	1.14041e-08	0.00110782	32.5861
CA13	ENSG00000185015	rs55913979	8	86877832	C	T	0.0894956	-0.206926	0.020777	2.29456e-23	0.00331369	99.1892
CA13	ENSG00000185015	rs193257820	8	86930130	G	A	0.0229082	-0.251492	0.0397252	2.43888e-10	0.00173682	40.0789
KCNQ5	ENSG00000185760	rs7758946	6	72737785	G	A	0.0406558	-0.252144	0.0300619	4.96135e-17	0.00491088	70.3501
KCNQ5	ENSG00000185760	rs77075057	6	72790720	G	A	0.044615	0.25424	0.0287485	9.2683e-19	0.00545497	78.2091
KCNQ5	ENSG00000185760	rs72934889	6	72809074	T	C	0.0246808	-0.246241	0.0383051	1.2895e-10	0.00288996	41.3245
KCNQ5	ENSG00000185760	rs2496515	6	72905741	A	G	0.390948	0.0747396	0.0121809	8.48379e-10	0.00263335	37.6481
KCNQ5	ENSG00000185760	rs6924335	6	73026534	C	T	0.100034	-0.112715	0.0198135	1.27941e-08	0.00104552	32.3624
KCNQ5	ENSG00000185760	rs76420824	6	73161516	G	A	0.0544882	0.193336	0.0261711	1.49934e-13	0.00182504	54.5735
KCNQ5	ENSG00000185760	rs2781562	6	73172623	G	A	0.188996	0.14577	0.0151526	6.58264e-22	0.00295238	92.5469
KCNQ5	ENSG00000185760	rs9446663	6	73180747	C	A	0.289273	-0.0785851	0.0131095	2.03991e-09	0.00114843	35.9342
KCNQ5	ENSG00000185760	rs9360561	6	73188910	A	G	0.375351	-0.155134	0.012222	6.44911e-37	0.00527044	161.113
KCNQ5	ENSG00000185760	rs4707974	6	73207968	C	T	0.425151	-0.0899839	0.0120153	6.92947e-14	0.00179145	56.0868
KCNQ5	ENSG00000185760	rs72939316	6	73209291	C	T	0.0421051	-0.193461	0.0295912	6.23448e-11	0.00141183	42.7427
KCNQ5	ENSG00000185760	rs12528915	6	73209389	C	A	0.0700347	-0.143783	0.02329	6.67513e-10	0.00121798	38.1133
KCNQ5	ENSG00000185760	rs9351922	6	73209527	T	G	0.216713	-0.120944	0.0144099	4.73042e-17	0.00224922	70.4444
KCNQ5	ENSG00000185760	rs118106957	6	73209736	C	T	0.0404279	0.224259	0.030159	1.03944e-13	0.00199466	55.2925
KCNQ5	ENSG00000185760	rs111258739	6	73225449	G	A	0.0169846	0.301175	0.0459915	5.81567e-11	0.00184356	42.8828
KCNQ5	ENSG00000185760	rs9446697	6	73237197	T	C	0.0684332	-0.193781	0.0235159	1.71633e-16	0.00216803	67.9046
KCNQ5	ENSG00000185760	rs76714803	6	73250607	G	A	0.0371736	0.210489	0.0314097	2.06728e-11	0.00155539	44.9088
KCNQ5	ENSG00000185760	rs74632340	6	73252857	T	C	0.0267656	-0.202224	0.036837	4.02393e-08	0.00108242	30.1368
KCNQ5	ENSG00000185760	rs78591729	6	73268424	A	G	0.0205159	0.228677	0.0419414	4.97496e-08	0.00117339	29.7276
KCNQ5	ENSG00000185760	rs1209049	6	73270044	C	A	0.377969	0.251013	0.0120915	1.00809e-95	0.0136034	430.955
KCNQ5	ENSG00000185760	rs149399191	6	73277439	T	C	0.015318	-0.266335	0.0484095	3.75933e-08	0.0014419	30.2688
KCNQ5	ENSG00000185760	rs145007003	6	73286645	T	C	0.0153869	0.333238	0.0482729	5.09214e-12	0.00405581	47.6543
KCNQ5	ENSG00000185760	rs1202098	6	73301721	G	A	0.0386369	-0.250705	0.0308094	4.03831e-16	0.00221989	66.2155
KCNQ5	ENSG00000185760	rs1202103	6	73306960	G	A	0.728324	0.208051	0.0132649	1.93375e-55	0.00780971	245.998
KCNQ5	ENSG00000185760	rs1147572	6	73315247	C	A	0.796233	0.197395	0.0146823	3.32124e-41	0.0058109	180.752
KCNQ5	ENSG00000185760	rs117261847	6	73315417	C	T	0.0200842	0.259648	0.0423687	8.88792e-10	0.00157583	37.556
KCNQ5	ENSG00000185760	rs2183111	6	73316369	A	T	0.349434	-0.0898478	0.01246	5.56288e-13	0.00166114	51.9971
KCNQ5	ENSG00000185760	rs12524568	6	73325585	C	T	0.152317	-0.105738	0.0165396	1.6245e-10	0.00130599	40.8707
KCNQ5	ENSG00000185760	rs9360571	6	73337677	C	G	0.690477	0.242723	0.0127112	2.7574e-81	0.011532	364.627
KCNQ5	ENSG00000185760	rs13212962	6	73346276	G	A	0.0809287	0.207013	0.0217535	1.79639e-21	0.00291983	90.5601
KCNQ5	ENSG00000185760	rs9350467	6	73359028	C	T	0.293859	-0.0946095	0.0130413	4.0281e-13	0.00168109	52.6293
KCNQ5	ENSG00000185760	rs76217338	6	73368596	C	T	0.0394808	-0.264004	0.0304823	4.67627e-18	0.00245062	75.0111
KCNQ5	ENSG00000185760	rs12374631	6	73371164	G	T	0.206707	0.112982	0.0146669	1.32709e-14	0.00189501	59.3392
KCNQ5	ENSG00000185760	rs67188382	6	73383186	C	T	0.0914681	-0.174262	0.020594	2.62845e-17	0.00231096	71.6018
KCNQ5	ENSG00000185760	rs71573560	6	73387763	G	T	0.0294477	0.243342	0.0351458	4.40352e-12	0.00172984	47.9388
KCNQ5	ENSG00000185760	rs62410660	6	73444984	G	T	0.275809	0.0923186	0.0132945	3.81154e-12	0.00154049	48.2208
KCNQ5	ENSG00000185760	rs6923028	6	73445491	C	A	0.192424	-0.143879	0.0150495	1.17085e-21	0.00295219	91.4009
KCNQ5	ENSG00000185760	rs4421163	6	73492028	A	G	0.675354	0.108868	0.0126778	8.89611e-18	0.00235388	73.7416
KCNQ5	ENSG00000185760	rs4615346	6	73529940	C	G	0.310912	0.0732358	0.0128437	1.1841e-08	0.00103926	32.5137
KCNQ5	ENSG00000185760	rs3005767	6	73536997	A	G	0.295182	-0.11427	0.013013	1.61734e-18	0.00246113	77.1098
KCNQ5	ENSG00000185760	rs72941587	6	73553850	T	C	0.0169878	-0.276491	0.0459983	1.84378e-09	0.00148216	36.1309
PPARA	ENSG00000186951	rs6008845	22	46525357	T	C	0.412904	-0.0677472	0.0120749	2.01391e-08	0.00119362	31.4786
PPARA	ENSG00000186951	rs129600	22	46557161	G	A	0.693559	0.108822	0.0128776	2.89801e-17	0.00262015	71.4107
PPARA	ENSG00000186951	rs113765561	22	46566191	C	G	0.0280685	-0.23062	0.0359821	1.4609e-10	0.00148102	41.0791
PPARA	ENSG00000186951	rs4253755	22	46615376	G	A	0.1168	0.121183	0.0185027	5.77697e-11	0.00136628	42.8956
PPARA	ENSG00000186951	rs117135869	22	46664412	C	T	0.0145127	-0.279743	0.0497117	1.82949e-08	0.00162981	31.6666
PPARA	ENSG00000186951	rs11705132	22	46728858	C	T	0.04894	0.207536	0.0275319	4.77969e-14	0.00196446	56.8217
GABRD	ENSG00000187730	rs2803322	1	1868066	C	G	0.566989	-0.079353	0.0119932	3.68044e-11	0.00142188	43.7781
GABRD	ENSG00000187730	rs2803329	1	1874581	A	G	0.828377	-0.0975827	0.0157636	6.00123e-10	0.00124075	38.3208
GABRD	ENSG00000187730	rs6663186	1	1938473	T	G	0.155224	0.198638	0.0163507	5.83579e-34	0.00953438	147.588
GABRD	ENSG00000187730	rs4648792	1	1966244	G	T	0.0386714	0.220439	0.0308126	8.41589e-13	0.00305326	51.1823
ACADSB	ENSG00000196177	rs3824685	10	124767832	G	T	0.801229	0.137869	0.0148686	1.81677e-20	0.00270673	85.9791
ACADSB	ENSG00000196177	rs117921026	10	124768614	G	A	0.101928	0.115033	0.0196479	4.78156e-09	0.00108772	34.2778
ACADSB	ENSG00000196177	rs17660083	10	124774495	G	A	0.0370127	-0.224669	0.0314685	9.36052e-13	0.00172665	50.9723
ACADSB	ENSG00000196177	rs11248361	10	124777152	C	T	0.386878	0.068201	0.0122069	2.31031e-08	0.000988045	31.2155
ACADSB	ENSG00000196177	rs9423313	10	124778100	A	G	0.67604	0.109456	0.0126844	6.17874e-18	0.00235333	74.4628
ACADSB	ENSG00000196177	rs74959971	10	124781750	A	C	0.0263422	0.210666	0.0371211	1.38692e-08	0.00110977	32.2068
CACNA1H	ENSG00000196557	rs9935079	16	1231987	G	A	0.247662	-0.0869966	0.0137688	2.6429e-10	0.00193628	39.922
CACNA1H	ENSG00000196557	rs117177120	16	1238875	T	G	0.054118	0.403927	0.0260854	4.40758e-54	0.0141673	239.779
CACNA1H	ENSG00000196557	rs7192858	16	1240358	G	A	0.167283	-0.102333	0.0159234	1.3032e-10	0.00230973	41.3009
CACNA1H	ENSG00000196557	rs35198836	16	1244631	C	T	0.256052	0.17768	0.0135544	2.94781e-39	0.00842469	171.837
CACNA1H	ENSG00000196557	rs9936834	16	1244877	G	A	0.910324	0.118853	0.0208069	1.11391e-08	0.00177105	32.6291
CACNA1H	ENSG00000196557	rs11866845	16	1248028	T	C	0.179944	0.091683	0.0154744	3.1268e-09	0.00152239	35.1035
CACNA1H	ENSG00000196557	rs12930875	16	1257731	G	A	0.735259	-0.0890034	0.0134692	3.90032e-11	0.00218359	43.6646
CACNA1H	ENSG00000196557	rs12051002	16	1259727	G	A	0.43286	0.0720921	0.011997	1.86668e-09	0.00185474	36.1102
CACNA1H	ENSG00000196557	rs111903030	16	1260528	C	T	0.0545902	-0.244972	0.0261173	6.60998e-21	0.0045913	87.9785
CACNA1H	ENSG00000196557	rs146081704	16	1272298	G	A	0.025907	0.229876	0.0374159	8.05694e-10	0.00257097	37.7463
CACNA1H	ENSG00000196557	rs4984638	16	1272684	C	G	0.179125	0.102337	0.0154974	4.01791e-11	0.00238707	43.6061
CACNA1H	ENSG00000196557	rs77309587	16	1278609	G	C	0.0947286	-0.185065	0.0202645	6.68806e-20	0.00650542	83.4021
CACNA1H	ENSG00000196557	rs35116045	16	1307404	C	T	0.367559	-0.079475	0.0123263	1.1364e-10	0.00213192	41.5715
CACNA1H	ENSG00000196557	rs113612401	16	1327436	G	A	0.028101	-0.216631	0.0359679	1.7121e-09	0.0021323	36.2753
CACNA1H	ENSG00000196557	rs117069883	16	1451847	G	A	0.0167578	0.37476	0.0462592	5.44252e-16	0.00758161	65.6312
HRH1	ENSG00000196639	rs75932968	3	11293342	T	G	0.0228924	0.451093	0.0396133	4.84284e-30	0.00534676	129.673
HRH1	ENSG00000196639	rs11128551	3	11483855	T	G	0.0937283	0.112894	0.020399	3.12651e-08	0.000993408	30.6284
SCN8A	ENSG00000196876	rs4761971	12	51877254	C	T	0.505314	0.0683476	0.0118903	9.01986e-09	0.00106421	33.0416
SCN8A	ENSG00000196876	rs66684810	12	51933869	T	C	0.375808	-0.0928426	0.0122637	3.71535e-14	0.00186424	57.3128
SCN8A	ENSG00000196876	rs7957850	12	51935057	C	T	0.294654	0.140283	0.0130018	3.86278e-27	0.00372458	116.413
SCN8A	ENSG00000196876	rs10783458	12	51950340	A	G	0.600361	-0.124801	0.0121053	6.37676e-25	0.00336629	106.288
SCN8A	ENSG00000196876	rs117476544	12	51978265	C	T	0.0289782	0.2328	0.0354267	4.99114e-11	0.0014558	43.1822
SCN8A	ENSG00000196876	rs1948432	12	51987478	C	T	0.204949	0.281857	0.0145522	1.42069e-83	0.0118245	375.146
SCN8A	ENSG00000196876	rs4761824	12	52031099	G	A	0.329599	-0.078692	0.0126441	4.85255e-10	0.0012473	38.7334
SCN8A	ENSG00000196876	rs4761826	12	52036648	C	T	0.0138889	0.318924	0.0507858	3.39008e-10	0.00750237	39.4357
SCN8A	ENSG00000196876	rs146290520	12	52040555	G	T	0.0214972	0.292984	0.0409625	8.52707e-13	0.00201401	51.1582
SCN8A	ENSG00000196876	rs17125937	12	52042200	T	C	0.0793495	0.211461	0.0219483	5.72269e-22	0.00333217	92.8237
SCN8A	ENSG00000196876	rs303805	12	52166633	T	G	0.549483	-0.130247	0.0119119	7.92684e-28	0.00388101	119.557
SCN8A	ENSG00000196876	rs2919761	12	52224154	T	C	0.526852	-0.115854	0.0118807	1.81928e-22	0.00308926	95.0907
SCN8A	ENSG00000196876	rs11169923	12	52230633	G	C	0.339741	0.121493	0.0125248	3.00885e-22	0.00305697	94.0938
SCN8A	ENSG00000196876	rs7976059	12	52251272	G	T	0.363197	-0.0750216	0.0123596	1.27909e-09	0.00135356	36.8437
CACNA1E	ENSG00000198216	rs76733547	1	181365832	C	T	0.0339335	-0.191505	0.0328325	5.45055e-09	0.00123764	34.0214
CACNA1E	ENSG00000198216	rs114934389	1	181428508	A	C	0.0180916	-0.250939	0.0446051	1.8465e-08	0.00126302	31.6495
CACNA1E	ENSG00000198216	rs4652656	1	181446490	T	C	0.329194	-0.0865514	0.0126445	7.64716e-12	0.00174432	46.8538
CACNA1E	ENSG00000198216	rs185632211	1	181447780	T	G	0.163264	-0.144409	0.016057	2.39276e-19	0.00342467	80.8835
CACNA1E	ENSG00000198216	rs75415370	1	181452288	T	C	0.018817	-0.244483	0.0437537	2.29959e-08	0.00109806	31.2225
CACNA1E	ENSG00000198216	rs486708	1	181459388	G	A	0.288248	-0.165156	0.0130663	1.27057e-36	0.00508958	159.766
CACNA1E	ENSG00000198216	rs7532402	1	181467112	G	C	0.495323	-0.182976	0.011804	3.39391e-54	0.00775837	240.287
CACNA1E	ENSG00000198216	rs80046889	1	181467205	C	T	0.165259	-0.29833	0.0158266	2.93833e-79	0.0112059	355.319
CACNA1E	ENSG00000198216	rs116686054	1	181470120	C	T	0.0168238	-0.303278	0.0462068	5.25291e-11	0.00196907	43.0794
CACNA1E	ENSG00000198216	rs142115910	1	181476741	C	T	0.0266702	-0.31783	0.0368434	6.31975e-18	0.0028443	74.4167
CACNA1E	ENSG00000198216	rs60434773	1	181495024	G	A	0.0776429	-0.181096	0.0221882	3.29534e-16	0.00209821	66.6152
CACNA1E	ENSG00000198216	rs6685263	1	181499238	G	A	0.309031	0.130205	0.0128332	3.45939e-24	0.00323865	102.94
CACNA1E	ENSG00000198216	rs80019300	1	181502631	A	G	0.0276974	-0.242416	0.0362106	2.16272e-11	0.00164579	44.8179
CACNA1E	ENSG00000198216	rs12734657	1	181525450	A	G	0.104772	-0.115702	0.0194093	2.50092e-09	0.00114444	35.5355
CACNA1E	ENSG00000198216	rs80231151	1	181531664	A	G	0.0756822	-0.163051	0.0224609	3.88776e-13	0.00188	52.6978
CACNA1E	ENSG00000198216	rs3856094	1	181561783	C	T	0.295821	-0.120926	0.0130005	1.38102e-20	0.00272347	86.5205
CACNA1E	ENSG00000198216	rs77713607	1	181574954	C	T	0.0514428	0.229346	0.026874	1.41384e-17	0.00232607	72.8312
CACNA1E	ENSG00000198216	rs4652671	1	181640921	C	A	0.135267	0.175025	0.0173399	5.88437e-24	0.00321737	101.884
CACNA1E	ENSG00000198216	rs143433460	1	181645276	G	A	0.0152718	0.375442	0.0484304	9.03233e-15	0.00281627	60.0966
CACNA1E	ENSG00000198216	rs13375110	1	181657112	C	T	0.0341343	0.180351	0.0327435	3.62928e-08	0.00105702	30.338
CACNA1E	ENSG00000198216	rs79902836	1	181676689	C	A	0.0264899	0.234439	0.0370099	2.3827e-10	0.0014365	40.1258
CACNA1E	ENSG00000198216	rs697260	1	181730226	A	G	0.865818	0.107202	0.0174383	7.86647e-10	0.00119169	37.7918
CACNA1E	ENSG00000198216	rs643834	1	181749167	C	T	0.261472	0.177096	0.0134618	1.58453e-39	0.00543291	173.066
CACNA1E	ENSG00000198216	rs503715	1	181765211	G	C	0.367881	0.14089	0.0122851	1.9059e-30	0.00425002	131.523
CACNA1E	ENSG00000198216	rs531613	1	181779292	G	T	0.726258	0.141347	0.0132953	2.12422e-26	0.00355482	113.026
CACNA1E	ENSG00000198216	rs630341	1	181827989	G	A	0.424448	-0.0750384	0.0120252	4.37009e-10	0.00126495	38.9388
CACNA1E	ENSG00000198216	rs10910993	1	181828178	T	G	0.171043	0.104457	0.0157817	3.6216e-11	0.00139535	43.8094
CACNA1E	ENSG00000198216	rs80233420	1	181844486	A	C	0.0786094	0.139811	0.0220836	2.43888e-10	0.00128162	40.0814
CACNA1E	ENSG00000198216	rs71632125	1	181885119	A	C	0.109871	-0.11073	0.0190088	5.7044e-09	0.001127	33.9329
CACNA1E	ENSG00000198216	rs17462029	1	182282160	G	T	0.0272094	0.214621	0.036538	4.25922e-09	0.00114144	34.5028
CACNA1E	ENSG00000198216	rs17081935	4	57823476	C	T	0.202608	0.158042	0.0147476	8.52511e-27	0.00365591	114.842
CACNA1E	ENSG00000198216	rs4794822	17	38156712	C	T	0.380161	0.0668542	0.012248	4.80441e-08	0.000954541	29.7939
GRIN3A	ENSG00000198785	rs17772514	9	104171856	C	T	0.0731016	0.124625	0.0228406	4.8643e-08	0.000959778	29.7711
GRIN3A	ENSG00000198785	rs10989531	9	104251788	G	T	0.770754	-0.131494	0.0141158	1.21479e-20	0.00273149	86.7763
GRIN3A	ENSG00000198785	rs1929496	9	104266953	A	C	0.137322	-0.121003	0.0172622	2.38671e-12	0.00154851	49.136
GRIN3A	ENSG00000198785	rs1407868	9	104274944	G	A	0.255322	-0.125982	0.0136082	2.08305e-20	0.0027079	85.7069
GRIN3A	ENSG00000198785	rs10989551	9	104292666	T	C	0.0789111	0.129539	0.0220493	4.22844e-09	0.00110401	34.5153
GRIN3A	ENSG00000198785	rs3824473	9	104334777	C	T	0.203221	-0.107111	0.0147633	4.01051e-13	0.0016587	52.6382
GRIN3A	ENSG00000198785	rs942139	9	104336020	G	A	0.479423	-0.187518	0.0118086	8.71766e-57	0.00789697	252.167
GRIN3A	ENSG00000198785	rs6479055	9	104342722	T	G	0.127518	-0.107881	0.0178204	1.41469e-09	0.0011556	36.6484
GRIN3A	ENSG00000198785	rs72745331	9	104344504	A	G	0.112459	0.103178	0.0188187	4.19122e-08	0.000951367	30.0604
GRIN3A	ENSG00000198785	rs10989557	9	104349215	C	T	0.448363	-0.154972	0.0118962	8.59211e-39	0.00532792	169.703
GRIN3A	ENSG00000198785	rs1407877	9	104355455	C	T	0.0850652	0.137959	0.0213024	9.4189e-11	0.00132207	41.9414
GRIN3A	ENSG00000198785	rs35778437	9	104385126	T	C	0.0832304	-0.141277	0.0215135	5.13334e-11	0.00138966	43.1242
GRIN3A	ENSG00000198785	rs1323423	9	104439370	T	C	0.217708	-0.120548	0.0143862	5.31986e-17	0.00221133	70.2147
GRIN3A	ENSG00000198785	rs1415645	9	104459296	A	G	0.167612	0.112506	0.015906	1.51635e-12	0.00157664	50.0299
GRIN3A	ENSG00000198785	rs10448294	9	104478656	C	T	0.0315886	0.227494	0.0339751	2.14487e-11	0.00156466	44.8351
GRIN3A	ENSG00000198785	rs7848096	9	104497569	G	T	0.4842	0.110966	0.0118728	9.08448e-21	0.00282224	87.3521
GABBR1	ENSG00000204681	rs2227901	4	57798189	G	A	0.203258	0.118055	0.0147564	1.24222e-15	0.00202981	64.0041
GABBR1	ENSG00000204681	rs557074	6	7145191	T	G	0.191459	0.0907902	0.0151078	1.86209e-09	0.00114633	36.114
GABBR1	ENSG00000204681	rs9368568	6	28601301	G	T	0.578564	-0.0778341	0.0120354	9.9977e-11	0.00158213	41.8233
GABBR1	ENSG00000204681	rs143144207	6	28669610	A	G	0.0340176	-0.291444	0.032741	5.50427e-19	0.00295557	79.2367
GABBR1	ENSG00000204681	rs185053056	6	28680776	C	T	0.0381536	0.192324	0.0310266	5.69679e-10	0.00192384	38.4236
GABBR1	ENSG00000204681	rs13217472	6	28681415	G	A	0.0842042	0.236773	0.0213399	1.32373e-28	0.00571706	123.106
GABBR1	ENSG00000204681	rs116446793	6	28693802	T	C	0.0120552	-0.468687	0.0543941	6.89763e-18	0.00572375	74.2441
GABBR1	ENSG00000204681	rs1233587	6	28719755	A	T	0.248804	0.123599	0.0137276	2.18424e-19	0.00364637	81.0664
GABBR1	ENSG00000204681	rs2013652	6	28771198	T	C	0.360121	0.0736063	0.0123831	2.78151e-09	0.00147081	35.3322
GABBR1	ENSG00000204681	rs3129789	6	29059962	T	C	0.68187	0.0887224	0.012757	3.53021e-12	0.00206986	48.3693
GABBR1	ENSG00000204681	rs3129137	6	29130276	T	C	0.28863	0.0731373	0.0131204	2.48668e-08	0.00124536	31.073
GABBR1	ENSG00000204681	rs143691032	6	29140859	A	G	0.0130634	-0.323645	0.0523461	6.29738e-10	0.00285398	38.2269
GABBR1	ENSG00000204681	rs9257703	6	29278505	T	G	0.786088	-0.101498	0.014489	2.47002e-12	0.00200165	49.0725
GABBR1	ENSG00000204681	rs6934993	6	29337500	A	G	0.221793	0.123932	0.0142879	4.17927e-18	0.0030789	75.2368
GABBR1	ENSG00000204681	rs3094548	6	29355202	G	C	0.703253	-0.0930842	0.013005	8.22243e-13	0.00215118	51.2308
GABBR1	ENSG00000204681	rs4711185	6	29356046	G	A	0.368013	-0.100312	0.0123123	3.71792e-16	0.00287037	66.3785
GABBR1	ENSG00000204681	rs442694	6	29356687	G	T	0.0864605	0.233226	0.0210862	1.94805e-28	0.00600505	122.337
GABBR1	ENSG00000204681	rs1233495	6	29444121	G	A	0.244049	0.078478	0.0138409	1.42959e-08	0.00131795	32.149
GABBR1	ENSG00000204681	rs734962	6	29474824	T	G	0.633807	0.099423	0.0123257	7.23936e-16	0.00271196	65.0655
GABBR1	ENSG00000204681	rs12210150	6	29487968	C	T	0.140851	-0.105747	0.017086	6.047e-10	0.00157483	38.305
GABBR1	ENSG00000204681	rs111843429	6	29542546	G	A	0.0354902	-0.192457	0.0321281	2.09329e-09	0.00439596	35.8837
GABBR1	ENSG00000204681	rs1233384	6	29559295	C	T	0.135403	-0.097536	0.0173756	1.9839e-08	0.00128259	31.5101
GABBR1	ENSG00000204681	rs3025629	6	29590000	A	T	0.0468203	0.154799	0.0281433	3.79359e-08	0.00155013	30.2542
GABBR1	ENSG00000204681	rs111508444	6	29603512	A	G	0.0873246	-0.194711	0.0210185	1.97288e-20	0.00397216	85.8178
GABBR1	ENSG00000204681	rs9257925	6	29603633	T	A	0.119735	-0.115084	0.0183071	3.24908e-10	0.00187327	39.5176
GABBR1	ENSG00000204681	rs9257932	6	29626376	T	C	0.0273043	-0.920421	0.0356896	1.15878e-146	0.030585	665.104
GABBR1	ENSG00000204681	rs2071653	6	29635928	T	C	0.775697	0.324999	0.0140039	3.80189e-119	0.0208351	538.6
GABBR1	ENSG00000204681	rs2747420	6	29642434	A	C	0.0376839	0.233102	0.0311925	7.83791e-14	0.00198311	55.8459
GABBR1	ENSG00000204681	rs387640	6	29645770	A	G	0.221382	0.324816	0.0140723	7.04693e-118	0.0204021	532.776
GABBR1	ENSG00000204681	rs2894113	6	29661456	A	T	0.536979	0.160929	0.0118591	6.01589e-42	0.00722255	184.147
GABBR1	ENSG00000204681	rs3129087	6	29664312	C	T	0.164248	-0.15581	0.0160104	2.20648e-22	0.00367217	94.7079
GABBR1	ENSG00000204681	rs4713235	6	29670478	C	T	0.489618	0.230452	0.011747	1.08118e-85	0.0147571	384.864
GABBR1	ENSG00000204681	rs17875380	6	29691582	C	A	0.0182992	0.433989	0.0442552	1.05682e-22	0.00569101	96.1676
GABBR1	ENSG00000204681	rs9258191	6	29698036	A	C	0.0555992	-0.319512	0.025834	3.89404e-35	0.00602105	152.965
GABBR1	ENSG00000204681	rs2523403	6	29699055	T	G	0.54027	-0.0843292	0.0119212	1.50765e-12	0.00197209	50.0399
GABBR1	ENSG00000204681	rs9258241	6	29715857	G	A	0.103461	-0.244785	0.0194332	2.21564e-36	0.00687258	158.665
GABBR1	ENSG00000204681	rs116068878	6	29719577	A	C	0.0684953	0.194146	0.0235058	1.4642e-16	0.0025299	68.2192
GABBR1	ENSG00000204681	rs1611189	6	29770553	C	A	0.227399	0.180923	0.0141176	1.34431e-37	0.00714742	164.235
GABBR1	ENSG00000204681	rs2523411	6	29774691	G	A	0.0356342	-0.215132	0.0320552	1.92752e-11	0.00236935	45.0415
GABBR1	ENSG00000204681	rs3115628	6	29818021	C	T	0.632474	0.179314	0.0122521	1.66994e-48	0.00865424	214.194
GABBR1	ENSG00000204681	rs9258769	6	29830531	C	T	0.0348509	-0.352644	0.0323159	1.00346e-27	0.00571538	119.08
GABBR1	ENSG00000204681	rs1611646	6	29840146	T	C	0.11465	-0.225121	0.0185846	8.97016e-34	0.00609512	146.732
GABBR1	ENSG00000204681	rs1611536	6	29873356	G	A	0.626805	0.141407	0.0122481	7.80549e-31	0.00705724	133.292
GABBR1	ENSG00000204681	rs2517775	6	29893960	T	C	0.219745	0.121345	0.0143373	2.59717e-17	0.0024076	71.6323
GABBR1	ENSG00000204681	rs2735114	6	29910034	G	A	0.405329	0.101864	0.0120924	3.6509e-17	0.00349749	70.9605
GABBR1	ENSG00000204681	rs1136692	6	29910801	C	A	0.269365	0.0813813	0.0133985	1.24919e-09	0.00175303	36.8924
GABBR1	ENSG00000204681	rs9260155	6	29911239	T	C	0.308488	0.0948098	0.0128615	1.68578e-13	0.00336842	54.3404
GABBR1	ENSG00000204681	rs2523938	6	29926976	A	G	0.118386	-0.196133	0.0183487	1.14104e-26	0.00539996	114.259
GABBR1	ENSG00000204681	rs5009448	6	29940488	T	C	0.718349	0.21206	0.0131109	7.64364e-59	0.0108176	261.609
GABBR1	ENSG00000204681	rs2735076	6	29943490	A	G	0.782103	0.137976	0.0143705	7.88678e-22	0.00391443	92.1857
GABBR1	ENSG00000204681	rs259942	6	30015167	C	T	0.151795	-0.112361	0.0165599	1.15931e-11	0.00195167	46.0379
GABBR1	ENSG00000204681	rs259919	6	30025503	G	A	0.31363	0.109065	0.012795	1.54135e-17	0.00315338	72.6591
GABBR1	ENSG00000204681	rs1051133	6	30037908	A	T	0.065424	-0.200183	0.0240105	7.59451e-17	0.00339399	69.5108
GABBR1	ENSG00000204681	rs1264704	6	30065319	G	A	0.284492	-0.126953	0.0131484	4.66337e-22	0.00388117	93.2267
GABBR1	ENSG00000204681	rs7767188	6	30073776	G	A	0.216522	0.0835902	0.0144333	6.98023e-09	0.00139985	33.5413
GABBR1	ENSG00000204681	rs2074483	6	30076755	G	A	0.386022	0.0916722	0.012201	5.76103e-14	0.00239212	56.4527
GABBR1	ENSG00000204681	rs2523990	6	30077229	A	G	0.544017	0.108085	0.0119152	1.1749e-19	0.00348401	82.2864
GABBR1	ENSG00000204681	rs2523978	6	30083708	C	T	0.10025	0.223802	0.0197275	7.8886e-30	0.00645519	128.702
GABBR1	ENSG00000204681	rs2517594	6	30086708	T	C	0.230169	0.0805907	0.0141229	1.1539e-08	0.00157167	32.5628
GABBR1	ENSG00000204681	rs9261546	6	30148461	G	C	0.423942	0.0861566	0.0120218	7.68776e-13	0.00252523	51.3615
GABBR1	ENSG00000204681	rs9261558	6	30167294	C	T	0.832043	0.0955763	0.0159008	1.84612e-09	0.00158344	36.1295
GABBR1	ENSG00000204681	rs116037546	6	30238581	A	G	0.0123154	-0.550057	0.0537658	1.44611e-24	0.00717591	104.665
GABBR1	ENSG00000204681	rs9378103	6	30246888	G	T	0.239726	-0.0924104	0.0139195	3.15791e-11	0.00214874	44.0752
GABBR1	ENSG00000204681	rs114048353	6	30292240	T	G	0.0205332	0.267055	0.041908	1.86342e-10	0.00195911	40.6076
GABBR1	ENSG00000204681	rs2844746	6	30339602	T	C	0.653259	0.0754392	0.0124893	1.5373e-09	0.0015981	36.4853
GABBR1	ENSG00000204681	rs17188632	6	30350482	C	T	0.12209	-0.0990733	0.0181603	4.88079e-08	0.00149426	29.7624
GABBR1	ENSG00000204681	rs1264569	6	30365320	C	T	0.812865	0.111977	0.015231	1.95254e-13	0.00262879	54.0506
