# Supplementary material for: Causal Relationships Between Epilepsy, Anti‐Epileptic Drugs, and Serum Vitamin D and Vitamin D Binding Protein: A Bidirectional and Drug Target Mendelian Randomization Study
Source: CNS Neurosci Ther. 2024 Dec 20;30(12):e70183. doi: 10.1111/cns.70183 (PMC11659638; doi:10.1111/cns.70183)
Supplement: Supplementary file 7 — Table S7. [file CNS-30-e70183-s010.xlsx]

## Sheet: Sheet 1
Table S7. Mendelian Randomization Analysis of Genes Encoding Pharmacological Targets for Antihypertensive Drugs with Epilepsy Risk For serum 25(OH)D, the adjusted p-value threshold is 0.05/62 = 0.000806452 For VDBP, the adjusted p-value threshold is 0.05/61 = 0.000819672 Abbreviations: SE, standard error; 25(OH)D, 25-hydroxyvitamin D; VDBP, vitamin D binding protein; MR, Mendelian randomization; …
Outcome	Gene	ENSEMBL	Method	nSNPs	BETA	SE	P	OR	OR_lci95	OR_uci95
serum 25(OH)D	CACNA2D2	ENSG00000007402	MR Egger	8	0.00730935	0.0356346	0.844261	1.00734	0.939381	1.08021
serum 25(OH)D	CACNA2D2	ENSG00000007402	Weighted median	8	0.0330829	0.00982107	0.000755624	1.03364	1.01393	1.05373
serum 25(OH)D	CACNA2D2	ENSG00000007402	Inverse variance weighted	8	0.0418829	0.0143489	0.00351288	1.04277	1.01385	1.07252
serum 25(OH)D	CACNA2D2	ENSG00000007402	Simple mode	8	0.0407947	0.0132762	0.0179973	1.04164	1.01488	1.0691
serum 25(OH)D	CACNA2D2	ENSG00000007402	Weighted mode	8	0.0303672	0.0107817	0.0259006	1.03083	1.00928	1.05285
serum 25(OH)D	ADRB1	ENSG00000043591	MR Egger	18	0.0146637	0.00728787	0.0613634	1.01477	1.00038	1.02937
serum 25(OH)D	ADRB1	ENSG00000043591	Weighted median	18	0.00770762	0.0049089	0.116384	1.00774	0.998088	1.01748
serum 25(OH)D	ADRB1	ENSG00000043591	Inverse variance weighted	18	0.00239969	0.00378544	0.526128	1.0024	0.994993	1.00987
serum 25(OH)D	ADRB1	ENSG00000043591	Simple mode	18	0.00757933	0.00790508	0.351102	1.00761	0.992117	1.02334
serum 25(OH)D	ADRB1	ENSG00000043591	Weighted mode	18	0.00805302	0.00516105	0.1371	1.00809	0.997939	1.01833
serum 25(OH)D	KCNH2	ENSG00000055118	MR Egger	32	-0.000485473	0.00866258	0.955679	0.999515	0.982687	1.01663
serum 25(OH)D	KCNH2	ENSG00000055118	Weighted median	32	-0.00165468	0.00456429	0.716959	0.998347	0.989455	1.00732
serum 25(OH)D	KCNH2	ENSG00000055118	Inverse variance weighted	32	0.00129066	0.00305388	0.672565	1.00129	0.995316	1.0073
serum 25(OH)D	KCNH2	ENSG00000055118	Simple mode	32	-0.00240561	0.008757	0.785364	0.997597	0.980621	1.01487
serum 25(OH)D	KCNH2	ENSG00000055118	Weighted mode	32	-0.00179225	0.00610694	0.771113	0.998209	0.986332	1.01023
serum 25(OH)D	HDAC7	ENSG00000061273	MR Egger	9	0.0119757	0.0508483	0.820548	1.01205	0.916048	1.11811
serum 25(OH)D	HDAC7	ENSG00000061273	Weighted median	9	0.033401	0.0123583	0.00687755	1.03397	1.00922	1.05932
serum 25(OH)D	HDAC7	ENSG00000061273	Inverse variance weighted	9	0.0262636	0.0162472	0.105987	1.02661	0.994435	1.05983
serum 25(OH)D	HDAC7	ENSG00000061273	Simple mode	9	0.0321221	0.0220272	0.182873	1.03264	0.98901	1.0782
serum 25(OH)D	HDAC7	ENSG00000061273	Weighted mode	9	0.0293227	0.0147145	0.0814213	1.02976	1.00048	1.05989
serum 25(OH)D	CA11	ENSG00000063180	MR Egger	9	-0.00147393	0.0201136	0.943633	0.998527	0.959928	1.03868
serum 25(OH)D	CA11	ENSG00000063180	Weighted median	9	-0.0113099	0.00937578	0.227707	0.988754	0.97075	1.00709
serum 25(OH)D	CA11	ENSG00000063180	Inverse variance weighted	9	-0.0208959	0.00797224	0.00876496	0.979321	0.964137	0.994744
serum 25(OH)D	CA11	ENSG00000063180	Simple mode	9	-0.000773683	0.0171974	0.965219	0.999227	0.966107	1.03348
serum 25(OH)D	CA11	ENSG00000063180	Weighted mode	9	-0.000543898	0.0182591	0.976966	0.999456	0.96432	1.03587
serum 25(OH)D	HDAC4	ENSG00000068024	MR Egger	37	-0.002628	0.00788455	0.740889	0.997375	0.982081	1.01291
serum 25(OH)D	HDAC4	ENSG00000068024	Weighted median	37	-0.000133062	0.00427212	0.975153	0.999867	0.99153	1.00827
serum 25(OH)D	HDAC4	ENSG00000068024	Inverse variance weighted	37	-0.0026412	0.00380335	0.487407	0.997362	0.989955	1.00482
serum 25(OH)D	HDAC4	ENSG00000068024	Simple mode	37	0.00323938	0.0076595	0.674867	1.00324	0.988296	1.01842
serum 25(OH)D	HDAC4	ENSG00000068024	Weighted mode	37	0.00440661	0.00610808	0.475299	1.00442	0.992463	1.01651
serum 25(OH)D	CACNA1I	ENSG00000100346	MR Egger	16	0.00163967	0.0240358	0.946577	1.00164	0.955548	1.04996
serum 25(OH)D	CACNA1I	ENSG00000100346	Weighted median	16	-0.00664337	0.00748631	0.374862	0.993379	0.978909	1.00806
serum 25(OH)D	CACNA1I	ENSG00000100346	Inverse variance weighted	16	-0.0135759	0.00871603	0.119335	0.986516	0.969806	1.00351
serum 25(OH)D	CACNA1I	ENSG00000100346	Simple mode	16	-0.00631922	0.0121192	0.609686	0.993701	0.970375	1.01759
serum 25(OH)D	CACNA1I	ENSG00000100346	Weighted mode	16	-0.00329702	0.010329	0.753976	0.996708	0.976733	1.01709
serum 25(OH)D	HDAC10	ENSG00000100429	MR Egger	6	-0.00758741	0.0769236	0.926173	0.992441	0.853544	1.15394
serum 25(OH)D	HDAC10	ENSG00000100429	Weighted median	6	-0.020088	0.0127491	0.11511	0.980112	0.955925	1.00491
serum 25(OH)D	HDAC10	ENSG00000100429	Inverse variance weighted	6	-0.0207609	0.0130191	0.11079	0.979453	0.954776	1.00477
serum 25(OH)D	HDAC10	ENSG00000100429	Simple mode	6	-0.0232151	0.0189736	0.275633	0.977052	0.941385	1.01407
serum 25(OH)D	HDAC10	ENSG00000100429	Weighted mode	6	-0.0199726	0.0150163	0.240939	0.980226	0.951796	1.0095
serum 25(OH)D	CA2	ENSG00000104267	MR Egger	91	-0.00354016	0.00288358	0.222798	0.996466	0.99085	1.00211
serum 25(OH)D	CA2	ENSG00000104267	Weighted median	91	-0.00216077	0.00219132	0.324103	0.997842	0.993565	1.00214
serum 25(OH)D	CA2	ENSG00000104267	Inverse variance weighted	91	-0.00342876	0.00146875	0.0195712	0.996577	0.993712	0.99945
serum 25(OH)D	CA2	ENSG00000104267	Simple mode	91	-0.0133384	0.005537	0.0180359	0.98675	0.976099	0.997517
serum 25(OH)D	CA2	ENSG00000104267	Weighted mode	91	0.00269443	0.00370361	0.4688	1.0027	0.995446	1.01
serum 25(OH)D	GRIN2D	ENSG00000105464	Inverse variance weighted	2	-0.0169933	0.0168024	0.311841	0.98315	0.9513	1.01607
serum 25(OH)D	OGDH	ENSG00000105953	MR Egger	7	0.00507142	0.0141087	0.733938	1.00508	0.977671	1.03327
serum 25(OH)D	OGDH	ENSG00000105953	Weighted median	7	0.00362772	0.00722719	0.6157	1.00363	0.989518	1.01795
serum 25(OH)D	OGDH	ENSG00000105953	Inverse variance weighted	7	-0.000939462	0.00596021	0.874754	0.999061	0.987458	1.0108
serum 25(OH)D	OGDH	ENSG00000105953	Simple mode	7	0.00545245	0.0103016	0.615612	1.00547	0.985369	1.02598
serum 25(OH)D	OGDH	ENSG00000105953	Weighted mode	7	0.000771611	0.00738339	0.920173	1.00077	0.986394	1.01536
serum 25(OH)D	LDHB	ENSG00000111716	MR Egger	3	0.0402573	0.034019	0.446657	1.04108	0.973926	1.11286
serum 25(OH)D	LDHB	ENSG00000111716	Weighted median	3	0.0421553	0.0186955	0.0241438	1.04306	1.00553	1.08199
serum 25(OH)D	LDHB	ENSG00000111716	Inverse variance weighted	3	0.0447558	0.0150805	0.00299951	1.04577	1.01531	1.07714
serum 25(OH)D	LDHB	ENSG00000111716	Simple mode	3	0.0386769	0.021892	0.219313	1.03943	0.995778	1.08501
serum 25(OH)D	LDHB	ENSG00000111716	Weighted mode	3	0.0393728	0.0216252	0.210253	1.04016	0.996992	1.08519
serum 25(OH)D	PPARD	ENSG00000112033	MR Egger	5	-0.0453852	0.0267361	0.188163	0.955629	0.906841	1.00704
serum 25(OH)D	PPARD	ENSG00000112033	Weighted median	5	0.0197728	0.0152991	0.196214	1.01997	0.989838	1.05102
serum 25(OH)D	PPARD	ENSG00000112033	Inverse variance weighted	5	0.0288158	0.0211373	0.172798	1.02924	0.987466	1.07277
serum 25(OH)D	PPARD	ENSG00000112033	Simple mode	5	0.018547	0.0174366	0.347424	1.01872	0.984493	1.05414
serum 25(OH)D	PPARD	ENSG00000112033	Weighted mode	5	0.018929	0.0157535	0.295805	1.01911	0.988123	1.05107
serum 25(OH)D	ALDH5A1	ENSG00000112294	MR Egger	70	0.00824936	0.00356541	0.0237128	1.00828	1.00126	1.01535
serum 25(OH)D	ALDH5A1	ENSG00000112294	Weighted median	70	0.00782739	0.0028759	0.00649429	1.00786	1.00219	1.01356
serum 25(OH)D	ALDH5A1	ENSG00000112294	Inverse variance weighted	70	0.00781939	0.00193705	5.4197e-05	1.00785	1.00403	1.01168
serum 25(OH)D	ALDH5A1	ENSG00000112294	Simple mode	70	0.01239	0.00552765	0.0282151	1.01247	1.00156	1.0235
serum 25(OH)D	ALDH5A1	ENSG00000112294	Weighted mode	70	0.0100001	0.00321806	0.00273949	1.01005	1.0037	1.01644
serum 25(OH)D	ODC1	ENSG00000115758	MR Egger	22	0.018929	0.0134547	0.174815	1.01911	0.992585	1.04634
serum 25(OH)D	ODC1	ENSG00000115758	Weighted median	22	0.00353615	0.00578616	0.541108	1.00354	0.992226	1.01499
serum 25(OH)D	ODC1	ENSG00000115758	Inverse variance weighted	22	0.00894952	0.00535602	0.0947363	1.00899	0.998453	1.01964
serum 25(OH)D	ODC1	ENSG00000115758	Simple mode	22	0.0088311	0.0120975	0.473461	1.00887	0.98523	1.03308
serum 25(OH)D	ODC1	ENSG00000115758	Weighted mode	22	0.0074919	0.00697356	0.294865	1.00752	0.993843	1.02139
serum 25(OH)D	GRIN3B	ENSG00000116032	MR Egger	13	0.0217611	0.0117831	0.0918289	1.022	0.998667	1.04588
serum 25(OH)D	GRIN3B	ENSG00000116032	Weighted median	13	0.0124913	0.0071654	0.0812852	1.01257	0.998448	1.02689
serum 25(OH)D	GRIN3B	ENSG00000116032	Inverse variance weighted	13	0.00845951	0.00517102	0.101851	1.0085	0.998326	1.01877
serum 25(OH)D	GRIN3B	ENSG00000116032	Simple mode	13	0.0139586	0.010562	0.210947	1.01406	0.99328	1.03527
serum 25(OH)D	GRIN3B	ENSG00000116032	Weighted mode	13	0.0125501	0.00930687	0.202405	1.01263	0.994325	1.03127
serum 25(OH)D	HDAC1	ENSG00000116478	Inverse variance weighted	2	-0.0120843	0.0100805	0.230613	0.987988	0.96866	1.0077
serum 25(OH)D	KCNQ4	ENSG00000117013	MR Egger	4	-0.0690473	0.157559	0.704008	0.933283	0.685325	1.27095
serum 25(OH)D	KCNQ4	ENSG00000117013	Weighted median	4	0.0160406	0.0176749	0.364125	1.01617	0.98157	1.05199
serum 25(OH)D	KCNQ4	ENSG00000117013	Inverse variance weighted	4	0.0260073	0.0142577	0.0681398	1.02635	0.998064	1.05543
serum 25(OH)D	KCNQ4	ENSG00000117013	Simple mode	4	0.0145779	0.0249157	0.599587	1.01468	0.966323	1.06547
serum 25(OH)D	KCNQ4	ENSG00000117013	Weighted mode	4	0.0145779	0.0240599	0.587352	1.01468	0.967945	1.06368
serum 25(OH)D	CA14	ENSG00000118298	Inverse variance weighted	2	-0.0180543	0.0689644	0.793482	0.982108	0.857937	1.12425
serum 25(OH)D	CD274	ENSG00000120217	MR Egger	10	-0.00136235	0.0104242	0.899247	0.998639	0.978442	1.01925
serum 25(OH)D	CD274	ENSG00000120217	Weighted median	10	0.00646615	0.00681063	0.342407	1.00649	0.993141	1.02001
serum 25(OH)D	CD274	ENSG00000120217	Inverse variance weighted	10	0.0130208	0.00641826	0.0424876	1.01311	1.00044	1.02593
serum 25(OH)D	CD274	ENSG00000120217	Simple mode	10	0.0309292	0.0155179	0.0774048	1.03141	1.00051	1.06326
serum 25(OH)D	CD274	ENSG00000120217	Weighted mode	10	0.00475254	0.00725489	0.528802	1.00476	0.990578	1.01915
serum 25(OH)D	CDKN1A	ENSG00000124762	MR Egger	36	-0.00420967	0.00811258	0.607187	0.995799	0.980091	1.01176
serum 25(OH)D	CDKN1A	ENSG00000124762	Weighted median	36	0.00131648	0.00388293	0.734577	1.00132	0.993726	1.00897
serum 25(OH)D	CDKN1A	ENSG00000124762	Inverse variance weighted	36	0.00219667	0.00345853	0.525333	1.0022	0.995428	1.00902
serum 25(OH)D	CDKN1A	ENSG00000124762	Simple mode	36	0.00888224	0.00685361	0.203459	1.00892	0.99546	1.02257
serum 25(OH)D	CDKN1A	ENSG00000124762	Weighted mode	36	0.0025819	0.00460261	0.578396	1.00259	0.993581	1.01167
serum 25(OH)D	ADORA2A	ENSG00000128271	MR Egger	10	-0.0198894	0.0203312	0.356592	0.980307	0.942011	1.02016
serum 25(OH)D	ADORA2A	ENSG00000128271	Weighted median	10	-0.00632101	0.00729263	0.38607	0.993699	0.979596	1.008
serum 25(OH)D	ADORA2A	ENSG00000128271	Inverse variance weighted	10	-0.00511676	0.00568213	0.367855	0.994896	0.983878	1.00604
serum 25(OH)D	ADORA2A	ENSG00000128271	Simple mode	10	-0.00551353	0.0109757	0.627488	0.994502	0.973336	1.01613
serum 25(OH)D	ADORA2A	ENSG00000128271	Weighted mode	10	-0.00671436	0.00846293	0.447965	0.993308	0.976968	1.00992
serum 25(OH)D	CA6	ENSG00000131686	MR Egger	37	-0.000624908	0.00364557	0.864884	0.999375	0.99226	1.00654
serum 25(OH)D	CA6	ENSG00000131686	Weighted median	37	-0.00123417	0.00328235	0.706915	0.998767	0.992362	1.00521
serum 25(OH)D	CA6	ENSG00000131686	Inverse variance weighted	37	-0.000954541	0.00217424	0.660645	0.999046	0.994798	1.00331
serum 25(OH)D	CA6	ENSG00000131686	Simple mode	37	-0.00133524	0.00492362	0.787793	0.998666	0.989075	1.00835
serum 25(OH)D	CA6	ENSG00000131686	Weighted mode	37	-0.00105882	0.00323685	0.745476	0.998942	0.992624	1.0053
serum 25(OH)D	PPARG	ENSG00000132170	MR Egger	50	0.00236519	0.00669268	0.725336	1.00237	0.989305	1.0156
serum 25(OH)D	PPARG	ENSG00000132170	Weighted median	50	-0.00137608	0.00328975	0.675732	0.998625	0.992207	1.00508
serum 25(OH)D	PPARG	ENSG00000132170	Inverse variance weighted	50	-0.00161465	0.00263755	0.540419	0.998387	0.993239	1.00356
serum 25(OH)D	PPARG	ENSG00000132170	Simple mode	50	0.000537245	0.00551784	0.922834	1.00054	0.989775	1.01142
serum 25(OH)D	PPARG	ENSG00000132170	Weighted mode	50	-0.00078997	0.00392352	0.841264	0.99921	0.991556	1.00692
serum 25(OH)D	CA1	ENSG00000133742	MR Egger	20	-0.00142049	0.0199008	0.943884	0.998581	0.96038	1.0383
serum 25(OH)D	CA1	ENSG00000133742	Weighted median	20	-0.00647379	0.00711925	0.363172	0.993547	0.97978	1.00751
serum 25(OH)D	CA1	ENSG00000133742	Inverse variance weighted	20	-0.0114253	0.0060481	0.0588822	0.98864	0.976989	1.00043
serum 25(OH)D	CA1	ENSG00000133742	Simple mode	20	-0.00309902	0.0143136	0.830899	0.996906	0.969327	1.02527
serum 25(OH)D	CA1	ENSG00000133742	Weighted mode	20	0.00148503	0.0125714	0.907206	1.00149	0.977111	1.02647
serum 25(OH)D	LDHA	ENSG00000134333	MR Egger	9	0.019201	0.01314	0.187328	1.01939	0.993468	1.04598
serum 25(OH)D	LDHA	ENSG00000134333	Weighted median	9	-0.00106865	0.00604378	0.859651	0.998932	0.987169	1.01084
serum 25(OH)D	LDHA	ENSG00000134333	Inverse variance weighted	9	-0.000551762	0.00608703	0.927774	0.999448	0.987595	1.01144
serum 25(OH)D	LDHA	ENSG00000134333	Simple mode	9	0.00349657	0.00928919	0.716397	1.0035	0.985397	1.02194
serum 25(OH)D	LDHA	ENSG00000134333	Weighted mode	9	-0.00077793	0.00643761	0.906797	0.999222	0.986694	1.01191
serum 25(OH)D	P2RX4	ENSG00000135124	MR Egger	89	0.00471847	0.0021098	0.02788	1.00473	1.00058	1.00889
serum 25(OH)D	P2RX4	ENSG00000135124	Weighted median	89	0.00152695	0.00178617	0.392621	1.00153	0.998028	1.00504
serum 25(OH)D	P2RX4	ENSG00000135124	Inverse variance weighted	89	0.000810361	0.0013391	0.545077	1.00081	0.998187	1.00344
serum 25(OH)D	P2RX4	ENSG00000135124	Simple mode	89	0.00039022	0.00326295	0.90508	1.00039	0.994013	1.00681
serum 25(OH)D	P2RX4	ENSG00000135124	Weighted mode	89	0.00199296	0.00172608	0.251373	1.00199	0.998611	1.00539
serum 25(OH)D	CACNA1A	ENSG00000141837	MR Egger	5	0.0656569	0.108764	0.588656	1.06786	0.862845	1.32159
serum 25(OH)D	CACNA1A	ENSG00000141837	Weighted median	5	0.00233084	0.0130968	0.858747	1.00233	0.976931	1.0284
serum 25(OH)D	CACNA1A	ENSG00000141837	Inverse variance weighted	5	0.0130214	0.0125052	0.297748	1.01311	0.988577	1.03824
serum 25(OH)D	CACNA1A	ENSG00000141837	Simple mode	5	-0.00103129	0.0181619	0.957441	0.998969	0.964034	1.03517
serum 25(OH)D	CACNA1A	ENSG00000141837	Weighted mode	5	0.000662618	0.0156637	0.968285	1.00066	0.970409	1.03186
serum 25(OH)D	GRIK4	ENSG00000149403	MR Egger	49	0.00305242	0.00342143	0.376858	1.00306	0.996353	1.00981
serum 25(OH)D	GRIK4	ENSG00000149403	Weighted median	49	-0.00361428	0.00279565	0.196072	0.996392	0.990947	1.00187
serum 25(OH)D	GRIK4	ENSG00000149403	Inverse variance weighted	49	-0.0064612	0.00202296	0.00140349	0.99356	0.989628	0.997507
serum 25(OH)D	GRIK4	ENSG00000149403	Simple mode	49	-0.00822769	0.00619168	0.190187	0.991806	0.979843	1.00392
serum 25(OH)D	GRIK4	ENSG00000149403	Weighted mode	49	-0.00100583	0.00318913	0.75383	0.998995	0.99277	1.00526
serum 25(OH)D	SCN2B	ENSG00000149575	MR Egger	7	0.00962429	0.0179013	0.613889	1.00967	0.974859	1.04573
serum 25(OH)D	SCN2B	ENSG00000149575	Weighted median	7	0.013571	0.00950912	0.153533	1.01366	0.994946	1.03273
serum 25(OH)D	SCN2B	ENSG00000149575	Inverse variance weighted	7	0.0141756	0.00761159	0.0625517	1.01428	0.999257	1.02952
serum 25(OH)D	SCN2B	ENSG00000149575	Simple mode	7	0.00906825	0.0148662	0.564239	1.00911	0.980131	1.03895
serum 25(OH)D	SCN2B	ENSG00000149575	Weighted mode	7	0.0126719	0.0122094	0.339329	1.01275	0.988805	1.03728
serum 25(OH)D	ADRA2A	ENSG00000150594	MR Egger	3	0.015078	0.0769963	0.876891	1.01519	0.872987	1.18056
serum 25(OH)D	ADRA2A	ENSG00000150594	Weighted median	3	0.00869323	0.0148379	0.557956	1.00873	0.979817	1.0385
serum 25(OH)D	ADRA2A	ENSG00000150594	Inverse variance weighted	3	0.00790438	0.0131536	0.547888	1.00794	0.982282	1.03426
serum 25(OH)D	ADRA2A	ENSG00000150594	Simple mode	3	0.00930522	0.0175533	0.649003	1.00935	0.975213	1.04468
serum 25(OH)D	ADRA2A	ENSG00000150594	Weighted mode	3	0.00901972	0.016965	0.648101	1.00906	0.97606	1.04318
serum 25(OH)D	SCN3A	ENSG00000153253	MR Egger	3	-0.0643477	0.182557	0.784261	0.937679	0.65563	1.34106
serum 25(OH)D	SCN3A	ENSG00000153253	Weighted median	3	-0.00887818	0.0183379	0.628284	0.991161	0.956169	1.02743
serum 25(OH)D	SCN3A	ENSG00000153253	Inverse variance weighted	3	-0.0159649	0.0214956	0.457661	0.984162	0.943559	1.02651
serum 25(OH)D	SCN3A	ENSG00000153253	Simple mode	3	-0.011038	0.0277598	0.72933	0.989023	0.936648	1.04433
serum 25(OH)D	SCN3A	ENSG00000153253	Weighted mode	3	-0.000353333	0.0194949	0.987185	0.999647	0.962171	1.03858
serum 25(OH)D	CACNA1D	ENSG00000157388	MR Egger	5	-0.0148761	0.0907363	0.880194	0.985234	0.824713	1.177
serum 25(OH)D	CACNA1D	ENSG00000157388	Weighted median	5	-0.00134902	0.0137622	0.921914	0.998652	0.972074	1.02596
serum 25(OH)D	CACNA1D	ENSG00000157388	Inverse variance weighted	5	-0.00187304	0.0167396	0.910908	0.998129	0.965912	1.03142
serum 25(OH)D	CACNA1D	ENSG00000157388	Simple mode	5	-0.0185493	0.0184245	0.371004	0.981622	0.946806	1.01772
serum 25(OH)D	CACNA1D	ENSG00000157388	Weighted mode	5	-0.00813894	0.0164324	0.646364	0.991894	0.960457	1.02436
serum 25(OH)D	SV2A	ENSG00000159164	MR Egger	5	-0.0460611	0.0212473	0.118695	0.954984	0.91603	0.995593
serum 25(OH)D	SV2A	ENSG00000159164	Weighted median	5	0.0129625	0.0153785	0.399286	1.01305	0.982967	1.04405
serum 25(OH)D	SV2A	ENSG00000159164	Inverse variance weighted	5	0.012495	0.0158788	0.431339	1.01257	0.981545	1.04458
serum 25(OH)D	SV2A	ENSG00000159164	Simple mode	5	0.0456263	0.0233483	0.122372	1.04668	0.999864	1.0957
serum 25(OH)D	SV2A	ENSG00000159164	Weighted mode	5	-0.0239218	0.0190422	0.277389	0.976362	0.940593	1.01349
serum 25(OH)D	ADORA1	ENSG00000163485	MR Egger	34	0.00124521	0.00348577	0.723268	1.00125	0.994429	1.00811
serum 25(OH)D	ADORA1	ENSG00000163485	Weighted median	34	0.000529363	0.00290885	0.855596	1.00053	0.994841	1.00625
serum 25(OH)D	ADORA1	ENSG00000163485	Inverse variance weighted	34	0.000893366	0.00203655	0.660903	1.00089	0.996907	1.0049
serum 25(OH)D	ADORA1	ENSG00000163485	Simple mode	34	0.000194221	0.00473387	0.967521	1.00019	0.990957	1.00952
serum 25(OH)D	ADORA1	ENSG00000163485	Weighted mode	34	0.000803208	0.0025223	0.752156	1.0008	0.995868	1.00576
serum 25(OH)D	HDAC11	ENSG00000163517	MR Egger	7	0.0350941	0.0439584	0.460889	1.03572	0.950218	1.12891
serum 25(OH)D	HDAC11	ENSG00000163517	Weighted median	7	0.0151088	0.0129752	0.244247	1.01522	0.98973	1.04137
serum 25(OH)D	HDAC11	ENSG00000163517	Inverse variance weighted	7	0.00533364	0.0109609	0.626536	1.00535	0.98398	1.02718
serum 25(OH)D	HDAC11	ENSG00000163517	Simple mode	7	0.0119817	0.0201563	0.573935	1.01205	0.972851	1.05284
serum 25(OH)D	HDAC11	ENSG00000163517	Weighted mode	7	0.0140053	0.0170915	0.443862	1.0141	0.980695	1.04865
serum 25(OH)D	GRIK3	ENSG00000163873	MR Egger	5	0.0666247	0.0417407	0.208729	1.06889	0.984928	1.16002
serum 25(OH)D	GRIK3	ENSG00000163873	Weighted median	5	0.00238434	0.0121864	0.844879	1.00239	0.978729	1.02662
serum 25(OH)D	GRIK3	ENSG00000163873	Inverse variance weighted	5	0.00305244	0.00977408	0.754813	1.00306	0.984024	1.02246
serum 25(OH)D	GRIK3	ENSG00000163873	Simple mode	5	-0.015565	0.0192368	0.463823	0.984556	0.948125	1.02239
serum 25(OH)D	GRIK3	ENSG00000163873	Weighted mode	5	-0.0146037	0.0203587	0.512835	0.985502	0.946952	1.02562
serum 25(OH)D	CACNB2	ENSG00000165995	MR Egger	20	0.00891634	0.0127722	0.494033	1.00896	0.984012	1.03453
serum 25(OH)D	CACNB2	ENSG00000165995	Weighted median	20	-0.00729205	0.00640019	0.254558	0.992734	0.980359	1.00527
serum 25(OH)D	CACNB2	ENSG00000165995	Inverse variance weighted	20	-0.00302013	0.00499165	0.545155	0.996984	0.987278	1.00679
serum 25(OH)D	CACNB2	ENSG00000165995	Simple mode	20	-0.00126091	0.0116546	0.91498	0.99874	0.976184	1.02182
serum 25(OH)D	CACNB2	ENSG00000165995	Weighted mode	20	-0.00774329	0.00811999	0.352257	0.992287	0.976619	1.00821
serum 25(OH)D	HTR3A	ENSG00000166736	MR Egger	9	0.0137232	0.0323271	0.683936	1.01382	0.951574	1.08013
serum 25(OH)D	HTR3A	ENSG00000166736	Weighted median	9	-0.015421	0.0110274	0.161987	0.984697	0.963643	1.00621
serum 25(OH)D	HTR3A	ENSG00000166736	Inverse variance weighted	9	-0.00105	0.0117066	0.928531	0.998951	0.976291	1.02214
serum 25(OH)D	HTR3A	ENSG00000166736	Simple mode	9	-0.000438162	0.0170355	0.98011	0.999562	0.966738	1.0335
serum 25(OH)D	HTR3A	ENSG00000166736	Weighted mode	9	-0.00845185	0.0136955	0.554304	0.991584	0.965321	1.01856
serum 25(OH)D	CA4	ENSG00000167434	MR Egger	11	0.00774198	0.0131426	0.5703	1.00777	0.982144	1.03407
serum 25(OH)D	CA4	ENSG00000167434	Weighted median	11	-0.00425843	0.00628881	0.498315	0.995751	0.983552	1.0081
serum 25(OH)D	CA4	ENSG00000167434	Inverse variance weighted	11	-0.00285997	0.0078406	0.715287	0.997144	0.981938	1.01259
serum 25(OH)D	CA4	ENSG00000167434	Simple mode	11	0.0010711	0.00895917	0.907204	1.00107	0.983646	1.01881
serum 25(OH)D	CA4	ENSG00000167434	Weighted mode	11	-0.00178798	0.00615685	0.777439	0.998214	0.98624	1.01033
serum 25(OH)D	CACNB3	ENSG00000167535	MR Egger	38	0.00313356	0.00336175	0.357484	1.00314	0.99655	1.00977
serum 25(OH)D	CACNB3	ENSG00000167535	Weighted median	38	0.0024712	0.00257944	0.338044	1.00247	0.997419	1.00756
serum 25(OH)D	CACNB3	ENSG00000167535	Inverse variance weighted	38	0.000792932	0.00189843	0.676182	1.00079	0.997076	1.00452
serum 25(OH)D	CACNB3	ENSG00000167535	Simple mode	38	0.0010287	0.00425912	0.81048	1.00103	0.992708	1.00942
serum 25(OH)D	CACNB3	ENSG00000167535	Weighted mode	38	0.00157204	0.00232738	0.503586	1.00157	0.997015	1.00615
serum 25(OH)D	SCN9A	ENSG00000169432	MR Egger	57	-0.00562251	0.0040258	0.168138	0.994393	0.986578	1.00227
serum 25(OH)D	SCN9A	ENSG00000169432	Weighted median	57	-0.00624347	0.00268006	0.0198273	0.993776	0.988569	0.99901
serum 25(OH)D	SCN9A	ENSG00000169432	Inverse variance weighted	57	-0.00365166	0.00186608	0.0503641	0.996355	0.992717	1.00001
serum 25(OH)D	SCN9A	ENSG00000169432	Simple mode	57	-0.00424663	0.00465584	0.365622	0.995762	0.986717	1.00489
serum 25(OH)D	SCN9A	ENSG00000169432	Weighted mode	57	-0.00513944	0.00260768	0.0536865	0.994874	0.989802	0.999972
serum 25(OH)D	GRIK1	ENSG00000171189	MR Egger	19	-0.00849749	0.0194046	0.666965	0.991539	0.954535	1.02998
serum 25(OH)D	GRIK1	ENSG00000171189	Weighted median	19	-0.0119157	0.00567855	0.0358719	0.988155	0.977218	0.999215
serum 25(OH)D	GRIK1	ENSG00000171189	Inverse variance weighted	19	-0.00962764	0.00474498	0.0424568	0.990419	0.98125	0.999673
serum 25(OH)D	GRIK1	ENSG00000171189	Simple mode	19	-0.0126402	0.00910891	0.182175	0.987439	0.969967	1.00523
serum 25(OH)D	GRIK1	ENSG00000171189	Weighted mode	19	-0.0119799	0.00674127	0.0924544	0.988092	0.975122	1.00123
serum 25(OH)D	HDAC3	ENSG00000171720	MR Egger	5	-0.0163446	0.0663662	0.821355	0.983788	0.863793	1.12045
serum 25(OH)D	HDAC3	ENSG00000171720	Weighted median	5	-0.0109794	0.012338	0.373526	0.989081	0.965449	1.01329
serum 25(OH)D	HDAC3	ENSG00000171720	Inverse variance weighted	5	-0.00932658	0.0115672	0.420071	0.990717	0.968508	1.01343
serum 25(OH)D	HDAC3	ENSG00000171720	Simple mode	5	-0.0078548	0.0209526	0.726776	0.992176	0.952256	1.03377
serum 25(OH)D	HDAC3	ENSG00000171720	Weighted mode	5	-0.0149971	0.0165984	0.417342	0.985115	0.953582	1.01769
serum 25(OH)D	CA8	ENSG00000178538	MR Egger	36	-0.0187306	0.00891402	0.0431058	0.981444	0.964445	0.998742
serum 25(OH)D	CA8	ENSG00000178538	Weighted median	36	-0.0126947	0.00443925	0.00424119	0.987386	0.978832	0.996014
serum 25(OH)D	CA8	ENSG00000178538	Inverse variance weighted	36	-0.0127229	0.00372422	0.000634849	0.987358	0.980177	0.994591
serum 25(OH)D	CA8	ENSG00000178538	Simple mode	36	-0.00833797	0.00828391	0.321071	0.991697	0.975725	1.00793
serum 25(OH)D	CA8	ENSG00000178538	Weighted mode	36	-0.00658851	0.00677088	0.337199	0.993433	0.980336	1.0067
serum 25(OH)D	CACNB4	ENSG00000182389	MR Egger	23	0.0274936	0.0135473	0.0552765	1.02788	1.00094	1.05553
serum 25(OH)D	CACNB4	ENSG00000182389	Weighted median	23	-0.00547002	0.00685559	0.424933	0.994545	0.981271	1.008
serum 25(OH)D	CACNB4	ENSG00000182389	Inverse variance weighted	23	0.00270009	0.00526446	0.608029	1.0027	0.992411	1.0131
serum 25(OH)D	CACNB4	ENSG00000182389	Simple mode	23	-0.00978801	0.0162379	0.552813	0.99026	0.95924	1.02228
serum 25(OH)D	CACNB4	ENSG00000182389	Weighted mode	23	-0.0119978	0.0161503	0.465411	0.988074	0.957287	1.01985
serum 25(OH)D	ABAT	ENSG00000183044	MR Egger	79	-0.000305995	0.00267331	0.909169	0.999694	0.99447	1.00495
serum 25(OH)D	ABAT	ENSG00000183044	Weighted median	79	0.000283184	0.00217768	0.896535	1.00028	0.996023	1.00456
serum 25(OH)D	ABAT	ENSG00000183044	Inverse variance weighted	79	0.00102482	0.00144257	0.477447	1.00103	0.998199	1.00386
serum 25(OH)D	ABAT	ENSG00000183044	Simple mode	79	0.00217377	0.00392053	0.580852	1.00218	0.994505	1.00991
serum 25(OH)D	ABAT	ENSG00000183044	Weighted mode	79	0.000259254	0.00242002	0.914962	1.00026	0.995526	1.00502
serum 25(OH)D	SCN5A	ENSG00000183873	MR Egger	6	0.00450653	0.0303747	0.889234	1.00452	0.946459	1.06614
serum 25(OH)D	SCN5A	ENSG00000183873	Weighted median	6	0.00483123	0.0125586	0.700465	1.00484	0.980411	1.02988
serum 25(OH)D	SCN5A	ENSG00000183873	Inverse variance weighted	6	-0.00515687	0.0119531	0.666158	0.994856	0.97182	1.01844
serum 25(OH)D	SCN5A	ENSG00000183873	Simple mode	6	0.00869047	0.0235478	0.727199	1.00873	0.96323	1.05638
serum 25(OH)D	SCN5A	ENSG00000183873	Weighted mode	6	0.0110114	0.0146967	0.487445	1.01107	0.982363	1.04062
serum 25(OH)D	CA13	ENSG00000185015	MR Egger	23	0.0137964	0.00750987	0.0803903	1.01389	0.999077	1.02893
serum 25(OH)D	CA13	ENSG00000185015	Weighted median	23	0.0103798	0.00441597	0.018747	1.01043	1.00173	1.01922
serum 25(OH)D	CA13	ENSG00000185015	Inverse variance weighted	23	0.0113804	0.00319151	0.000362714	1.01145	1.00514	1.01779
serum 25(OH)D	CA13	ENSG00000185015	Simple mode	23	0.011231	0.00748025	0.147465	1.01129	0.996576	1.02623
serum 25(OH)D	CA13	ENSG00000185015	Weighted mode	23	0.00929393	0.00555697	0.108592	1.00934	0.998404	1.02039
serum 25(OH)D	KCNQ5	ENSG00000185760	MR Egger	37	-0.0114911	0.00747192	0.133064	0.988575	0.974203	1.00316
serum 25(OH)D	KCNQ5	ENSG00000185760	Weighted median	37	-0.00680524	0.00458828	0.138027	0.993218	0.984326	1.00219
serum 25(OH)D	KCNQ5	ENSG00000185760	Inverse variance weighted	37	-0.00728284	0.00311605	0.0194286	0.992744	0.986699	0.998825
serum 25(OH)D	KCNQ5	ENSG00000185760	Simple mode	37	-0.0135008	0.00794631	0.0979467	0.98659	0.971343	1.00208
serum 25(OH)D	KCNQ5	ENSG00000185760	Weighted mode	37	-0.00883102	0.00553538	0.11937	0.991208	0.980512	1.00202
serum 25(OH)D	PPARA	ENSG00000186951	MR Egger	5	0.0264592	0.0282455	0.417988	1.02681	0.971512	1.08526
serum 25(OH)D	PPARA	ENSG00000186951	Weighted median	5	-0.00372201	0.0132301	0.778458	0.996285	0.970782	1.02246
serum 25(OH)D	PPARA	ENSG00000186951	Inverse variance weighted	5	0.00210531	0.010912	0.847009	1.00211	0.980903	1.02377
serum 25(OH)D	PPARA	ENSG00000186951	Simple mode	5	-0.00821153	0.0194584	0.694716	0.991822	0.954708	1.03038
serum 25(OH)D	PPARA	ENSG00000186951	Weighted mode	5	-0.00665082	0.016914	0.714219	0.993371	0.960979	1.02685
serum 25(OH)D	GABRD	ENSG00000187730	MR Egger	3	-0.0357173	0.0319322	0.464417	0.964913	0.906373	1.02723
serum 25(OH)D	GABRD	ENSG00000187730	Weighted median	3	-0.0114341	0.0109254	0.295302	0.988631	0.967686	1.01003
serum 25(OH)D	GABRD	ENSG00000187730	Inverse variance weighted	3	-0.0102112	0.0103835	0.325407	0.989841	0.969899	1.01019
serum 25(OH)D	GABRD	ENSG00000187730	Simple mode	3	-0.0128766	0.0146213	0.471388	0.987206	0.959316	1.01591
serum 25(OH)D	GABRD	ENSG00000187730	Weighted mode	3	-0.0119202	0.0131042	0.459027	0.988151	0.963094	1.01386
serum 25(OH)D	ACADSB	ENSG00000196177	MR Egger	6	-0.00711209	0.0272843	0.80722	0.992913	0.94121	1.04746
serum 25(OH)D	ACADSB	ENSG00000196177	Weighted median	6	-0.00278463	0.0112117	0.80385	0.997219	0.975544	1.01938
serum 25(OH)D	ACADSB	ENSG00000196177	Inverse variance weighted	6	-0.0024154	0.00941123	0.797448	0.997588	0.979355	1.01616
serum 25(OH)D	ACADSB	ENSG00000196177	Simple mode	6	-0.00364887	0.0144249	0.810373	0.996358	0.968582	1.02493
serum 25(OH)D	ACADSB	ENSG00000196177	Weighted mode	6	-0.00364887	0.0137514	0.801335	0.996358	0.969862	1.02358
serum 25(OH)D	CACNA1H	ENSG00000196557	MR Egger	12	-0.00567789	0.0114414	0.630437	0.994338	0.972288	1.01689
serum 25(OH)D	CACNA1H	ENSG00000196557	Weighted median	12	0.0027611	0.0076637	0.718636	1.00276	0.987815	1.01794
serum 25(OH)D	CACNA1H	ENSG00000196557	Inverse variance weighted	12	0.000419732	0.00556923	0.939923	1.00042	0.989559	1.0114
serum 25(OH)D	CACNA1H	ENSG00000196557	Simple mode	12	0.00338546	0.0122773	0.787851	1.00339	0.979534	1.02783
serum 25(OH)D	CACNA1H	ENSG00000196557	Weighted mode	12	0.0028994	0.0102712	0.782967	1.0029	0.982915	1.0233
serum 25(OH)D	SCN8A	ENSG00000196876	MR Egger	10	0.00956244	0.0117345	0.438713	1.00961	0.986653	1.0331
serum 25(OH)D	SCN8A	ENSG00000196876	Weighted median	10	0.00430671	0.00679777	0.526376	1.00432	0.991024	1.01779
serum 25(OH)D	SCN8A	ENSG00000196876	Inverse variance weighted	10	0.0048486	0.00528846	0.359234	1.00486	0.994498	1.01533
serum 25(OH)D	SCN8A	ENSG00000196876	Simple mode	10	0.00377405	0.0101591	0.718864	1.00378	0.983992	1.02397
serum 25(OH)D	SCN8A	ENSG00000196876	Weighted mode	10	0.00320389	0.00706285	0.660838	1.00321	0.989417	1.01719
serum 25(OH)D	CACNA1E	ENSG00000198216	MR Egger	26	0.00125218	0.0111258	0.911325	1.00125	0.979655	1.02333
serum 25(OH)D	CACNA1E	ENSG00000198216	Weighted median	26	0.00537179	0.00549967	0.328694	1.00539	0.994607	1.01628
serum 25(OH)D	CACNA1E	ENSG00000198216	Inverse variance weighted	26	0.00199347	0.00388623	0.607981	1.002	0.994392	1.00966
serum 25(OH)D	CACNA1E	ENSG00000198216	Simple mode	26	0.00641899	0.0102479	0.53675	1.00644	0.986426	1.02686
serum 25(OH)D	CACNA1E	ENSG00000198216	Weighted mode	26	0.00442303	0.00797378	0.584032	1.00443	0.988857	1.02025
serum 25(OH)D	GRIN3A	ENSG00000198785	MR Egger	15	0.0322622	0.0252031	0.222886	1.03279	0.98301	1.08509
serum 25(OH)D	GRIN3A	ENSG00000198785	Weighted median	15	0.0128833	0.00642787	0.0450393	1.01297	1.00028	1.02581
serum 25(OH)D	GRIN3A	ENSG00000198785	Inverse variance weighted	15	0.010186	0.0049941	0.0413886	1.01024	1.0004	1.02018
serum 25(OH)D	GRIN3A	ENSG00000198785	Simple mode	15	0.0141473	0.00973374	0.168152	1.01425	0.995081	1.03378
serum 25(OH)D	GRIN3A	ENSG00000198785	Weighted mode	15	0.0126525	0.00780229	0.127178	1.01273	0.997363	1.02834
serum 25(OH)D	GABBR1	ENSG00000204681	MR Egger	50	-0.00696117	0.00599841	0.251584	0.993063	0.981456	1.00481
serum 25(OH)D	GABBR1	ENSG00000204681	Weighted median	50	-0.0129725	0.00330855	8.82224e-05	0.987111	0.980731	0.993533
serum 25(OH)D	GABBR1	ENSG00000204681	Inverse variance weighted	50	-0.0105801	0.00309353	0.00062602	0.989476	0.983494	0.995493
serum 25(OH)D	GABBR1	ENSG00000204681	Simple mode	50	-0.0170232	0.00659094	0.0128367	0.983121	0.970502	0.995903
serum 25(OH)D	GABBR1	ENSG00000204681	Weighted mode	50	-0.0116521	0.00390304	0.00441042	0.988416	0.980883	0.996006
serum 25(OH)D	SCN4A	ENSG00000007314	Wald Ratio	rs2727343	0.106014	0.02777	0.000134774	1.11184	1.05294	1.17403
serum 25(OH)D	MAOB	ENSG00000069535	Wald Ratio	rs1354034	0.00432895	0.00913804	0.635693	1.00434	0.98651	1.02249
serum 25(OH)D	NR1I2	ENSG00000144852	Wald Ratio	rs3732357	-0.0715493	0.0291625	0.0141485	0.93095	0.879231	0.985712
serum 25(OH)D	HRH1	ENSG00000196639	Wald Ratio	rs11128551	-0.0236139	0.0282587	0.403361	0.976663	0.924039	1.03228
VDBP	CACNA2D2	ENSG00000007402	MR Egger	5	-0.00935098	0.047985	0.857943	0.990693	0.901765	1.08839
VDBP	CACNA2D2	ENSG00000007402	Weighted median	5	0.019466	0.023121	0.399832	1.01966	0.97448	1.06693
VDBP	CACNA2D2	ENSG00000007402	Inverse variance weighted	5	0.0189234	0.0197993	0.339193	1.0191	0.980313	1.05943
VDBP	CACNA2D2	ENSG00000007402	Simple mode	5	0.0374763	0.0311695	0.295539	1.03819	0.976661	1.10359
VDBP	CACNA2D2	ENSG00000007402	Weighted mode	5	0.0174542	0.0298897	0.590597	1.01761	0.959705	1.079
VDBP	ADRB1	ENSG00000043591	MR Egger	16	-0.0112813	0.020806	0.596198	0.988782	0.949271	1.02994
VDBP	ADRB1	ENSG00000043591	Weighted median	16	-0.015934	0.00979498	0.10379	0.984192	0.965478	1.00327
VDBP	ADRB1	ENSG00000043591	Inverse variance weighted	16	-0.0101003	0.0100975	0.317175	0.98995	0.970551	1.00974
VDBP	ADRB1	ENSG00000043591	Simple mode	16	-0.0108077	0.0162984	0.517317	0.98925	0.958148	1.02136
VDBP	ADRB1	ENSG00000043591	Weighted mode	16	-0.0176758	0.0109306	0.12669	0.98248	0.961655	1.00376
VDBP	KCNH2	ENSG00000055118	MR Egger	24	0.0496252	0.01877	0.0148281	1.05088	1.01292	1.09026
VDBP	KCNH2	ENSG00000055118	Weighted median	24	0.00853581	0.0100967	0.397883	1.00857	0.988809	1.02873
VDBP	KCNH2	ENSG00000055118	Inverse variance weighted	24	0.000898956	0.0072647	0.901519	1.0009	0.986749	1.01525
VDBP	KCNH2	ENSG00000055118	Simple mode	24	0.00652492	0.0178884	0.718626	1.00655	0.971867	1.04246
VDBP	KCNH2	ENSG00000055118	Weighted mode	24	0.0134284	0.012433	0.291315	1.01352	0.989119	1.03852
VDBP	HDAC7	ENSG00000061273	MR Egger	4	0.0455544	0.0924987	0.67113	1.04661	0.873067	1.25464
VDBP	HDAC7	ENSG00000061273	Weighted median	4	-0.032843	0.0276269	0.234517	0.96769	0.916685	1.02153
VDBP	HDAC7	ENSG00000061273	Inverse variance weighted	4	-0.0264518	0.0230734	0.251621	0.973895	0.930833	1.01895
VDBP	HDAC7	ENSG00000061273	Simple mode	4	-0.0439428	0.0380517	0.3318	0.957009	0.88823	1.03111
VDBP	HDAC7	ENSG00000061273	Weighted mode	4	-0.00309716	0.034032	0.933223	0.996908	0.93258	1.06567
VDBP	CA11	ENSG00000063180	MR Egger	5	-0.0640007	0.046003	0.258378	0.938004	0.857129	1.02651
VDBP	CA11	ENSG00000063180	Weighted median	5	0.00741915	0.0242958	0.760086	1.00745	0.960597	1.05658
VDBP	CA11	ENSG00000063180	Inverse variance weighted	5	0.00926974	0.0215159	0.66659	1.00931	0.967634	1.05279
VDBP	CA11	ENSG00000063180	Simple mode	5	0.0220661	0.035316	0.565963	1.02231	0.953941	1.09558
VDBP	CA11	ENSG00000063180	Weighted mode	5	0.023395	0.0329493	0.516887	1.02367	0.959651	1.09196
VDBP	HDAC4	ENSG00000068024	MR Egger	19	-0.00716849	0.011752	0.549941	0.992857	0.970249	1.01599
VDBP	HDAC4	ENSG00000068024	Weighted median	19	-0.00655029	0.00866864	0.44987	0.993471	0.976734	1.01049
VDBP	HDAC4	ENSG00000068024	Inverse variance weighted	19	-0.00921563	0.00665562	0.166163	0.990827	0.977985	1.00384
VDBP	HDAC4	ENSG00000068024	Simple mode	19	-0.00630842	0.012508	0.620132	0.993711	0.969646	1.01837
VDBP	HDAC4	ENSG00000068024	Weighted mode	19	-0.00775172	0.00943209	0.421918	0.992278	0.974103	1.01079
VDBP	MAOB	ENSG00000069535	Inverse variance weighted	2	0.0317044	0.0238622	0.183964	1.03221	0.985047	1.08164
VDBP	CACNA1I	ENSG00000100346	MR Egger	11	0.0565199	0.0342592	0.133388	1.05815	0.989428	1.13164
VDBP	CACNA1I	ENSG00000100346	Weighted median	11	0.0087932	0.0151502	0.561644	1.00883	0.979316	1.03924
VDBP	CACNA1I	ENSG00000100346	Inverse variance weighted	11	0.0109633	0.0144415	0.447759	1.01102	0.982808	1.04005
VDBP	CACNA1I	ENSG00000100346	Simple mode	11	0.029457	0.023644	0.241215	1.0299	0.983257	1.07875
VDBP	CACNA1I	ENSG00000100346	Weighted mode	11	0.0124491	0.0155745	0.442673	1.01253	0.982085	1.04391
VDBP	HDAC10	ENSG00000100429	Inverse variance weighted	2	-0.0233029	0.0345622	0.500164	0.976966	0.912977	1.04544
VDBP	CA2	ENSG00000104267	MR Egger	68	-0.00296589	0.00875673	0.735912	0.997039	0.980072	1.0143
VDBP	CA2	ENSG00000104267	Weighted median	68	0.00181446	0.00553359	0.742988	1.00182	0.991009	1.01274
VDBP	CA2	ENSG00000104267	Inverse variance weighted	68	0.00640217	0.00438986	0.14473	1.00642	0.9978	1.01512
VDBP	CA2	ENSG00000104267	Simple mode	68	0.0123348	0.0118905	0.303292	1.01241	0.989089	1.03628
VDBP	CA2	ENSG00000104267	Weighted mode	68	-0.00265217	0.00823125	0.748299	0.997351	0.98139	1.01357
VDBP	OGDH	ENSG00000105953	MR Egger	5	-0.0206822	0.0346584	0.592711	0.97953	0.9152	1.04838
VDBP	OGDH	ENSG00000105953	Weighted median	5	0.000550923	0.0168397	0.973901	1.00055	0.968066	1.03413
VDBP	OGDH	ENSG00000105953	Inverse variance weighted	5	-0.0037368	0.0146146	0.79819	0.99627	0.968137	1.02522
VDBP	OGDH	ENSG00000105953	Simple mode	5	0.00269982	0.025414	0.920512	1.0027	0.953981	1.05391
VDBP	OGDH	ENSG00000105953	Weighted mode	5	0.00201298	0.0163637	0.908028	1.00202	0.970387	1.03467
VDBP	LDHB	ENSG00000111716	MR Egger	3	0.032846	0.510825	0.959122	1.03339	0.379701	2.81247
VDBP	LDHB	ENSG00000111716	Weighted median	3	0.0373645	0.0415198	0.368162	1.03807	0.95694	1.12608
VDBP	LDHB	ENSG00000111716	Inverse variance weighted	3	0.176892	0.165129	0.284063	1.1935	0.863501	1.64962
VDBP	LDHB	ENSG00000111716	Simple mode	3	0.0121272	0.0467763	0.819681	1.0122	0.923528	1.10939
VDBP	LDHB	ENSG00000111716	Weighted mode	3	0.015076	0.03923	0.73777	1.01519	0.940057	1.09633
VDBP	PPARD	ENSG00000112033	MR Egger	3	-0.0606867	0.0561493	0.475289	0.941118	0.843041	1.0506
VDBP	PPARD	ENSG00000112033	Weighted median	3	-0.0249489	0.0339604	0.462556	0.97536	0.912551	1.04249
VDBP	PPARD	ENSG00000112033	Inverse variance weighted	3	-0.000318771	0.030177	0.991572	0.999681	0.942268	1.06059
VDBP	PPARD	ENSG00000112033	Simple mode	3	-0.0250977	0.0510078	0.671398	0.975215	0.882433	1.07775
VDBP	PPARD	ENSG00000112033	Weighted mode	3	-0.0253051	0.0393555	0.586109	0.975012	0.902631	1.0532
VDBP	ALDH5A1	ENSG00000112294	MR Egger	60	-0.00329866	0.00753977	0.663372	0.996707	0.982086	1.01155
VDBP	ALDH5A1	ENSG00000112294	Weighted median	60	-0.00139352	0.00528167	0.791902	0.998607	0.988323	1.009
VDBP	ALDH5A1	ENSG00000112294	Inverse variance weighted	60	-0.00601319	0.00403485	0.136142	0.994005	0.986175	1.0019
VDBP	ALDH5A1	ENSG00000112294	Simple mode	60	-0.0121862	0.0103943	0.245754	0.987888	0.967965	1.00822
VDBP	ALDH5A1	ENSG00000112294	Weighted mode	60	-0.000291908	0.00620006	0.962607	0.999708	0.987633	1.01193
VDBP	ODC1	ENSG00000115758	MR Egger	11	0.0354528	0.0366343	0.358455	1.03609	0.964302	1.11322
VDBP	ODC1	ENSG00000115758	Weighted median	11	0.0295936	0.0135611	0.029092	1.03004	1.00302	1.05778
VDBP	ODC1	ENSG00000115758	Inverse variance weighted	11	0.0194053	0.0158309	0.22028	1.01959	0.988444	1.05173
VDBP	ODC1	ENSG00000115758	Simple mode	11	0.00643272	0.0255047	0.805981	1.00645	0.957378	1.05804
VDBP	ODC1	ENSG00000115758	Weighted mode	11	0.0252086	0.0143751	0.110033	1.02553	0.997038	1.05483
VDBP	CA14	ENSG00000118298	Inverse variance weighted	2	0.024676	0.0319942	0.44055	1.02498	0.962682	1.09132
VDBP	CD274	ENSG00000120217	MR Egger	8	-0.0254597	0.0830789	0.769617	0.974862	0.828371	1.14726
VDBP	CD274	ENSG00000120217	Weighted median	8	-0.0015053	0.0148707	0.919371	0.998496	0.969813	1.02803
VDBP	CD274	ENSG00000120217	Inverse variance weighted	8	0.0226811	0.0424543	0.59317	1.02294	0.941266	1.1117
VDBP	CD274	ENSG00000120217	Simple mode	8	-0.0570844	0.0340374	0.137423	0.944514	0.883559	1.00968
VDBP	CD274	ENSG00000120217	Weighted mode	8	-0.00341607	0.0128947	0.798702	0.99659	0.971718	1.0221
VDBP	CDKN1A	ENSG00000124762	MR Egger	27	0.010371	0.0158007	0.517585	1.01042	0.979612	1.04221
VDBP	CDKN1A	ENSG00000124762	Weighted median	27	0.00426162	0.00802527	0.595401	1.00427	0.988598	1.02019
VDBP	CDKN1A	ENSG00000124762	Inverse variance weighted	27	0.00168909	0.0063147	0.789096	1.00169	0.989369	1.01417
VDBP	CDKN1A	ENSG00000124762	Simple mode	27	0.00497734	0.0135231	0.715806	1.00499	0.978702	1.03198
VDBP	CDKN1A	ENSG00000124762	Weighted mode	27	0.00778268	0.00817612	0.349924	1.00781	0.991791	1.02409
VDBP	ADORA2A	ENSG00000128271	Inverse variance weighted	2	-0.0183316	0.0164195	0.26423	0.981835	0.950741	1.01395
VDBP	CA6	ENSG00000131686	MR Egger	27	0.000219281	0.00747436	0.976828	1.00022	0.985673	1.01498
VDBP	CA6	ENSG00000131686	Weighted median	27	0.000453361	0.00670987	0.946131	1.00045	0.987382	1.0137
VDBP	CA6	ENSG00000131686	Inverse variance weighted	27	-0.000549817	0.00476192	0.908079	0.99945	0.990166	1.00882
VDBP	CA6	ENSG00000131686	Simple mode	27	-0.00354745	0.0103528	0.734613	0.996459	0.976443	1.01689
VDBP	CA6	ENSG00000131686	Weighted mode	27	-6.88074e-06	0.00614585	0.999115	0.999993	0.98802	1.01211
VDBP	PPARG	ENSG00000132170	MR Egger	43	-0.0401475	0.0145896	0.00878618	0.960648	0.933567	0.988515
VDBP	PPARG	ENSG00000132170	Weighted median	43	-0.00268193	0.00751133	0.721053	0.997322	0.982746	1.01211
VDBP	PPARG	ENSG00000132170	Inverse variance weighted	43	0.00369053	0.0058855	0.530623	1.0037	0.992186	1.01534
VDBP	PPARG	ENSG00000132170	Simple mode	43	-0.00827085	0.0141491	0.561977	0.991763	0.964637	1.01965
VDBP	PPARG	ENSG00000132170	Weighted mode	43	-0.00533727	0.00795281	0.50582	0.994677	0.979293	1.0103
VDBP	CA1	ENSG00000133742	MR Egger	15	-0.0560466	0.0408015	0.192778	0.945495	0.872827	1.02421
VDBP	CA1	ENSG00000133742	Weighted median	15	-0.0236229	0.0149148	0.113228	0.976654	0.948517	1.00563
VDBP	CA1	ENSG00000133742	Inverse variance weighted	15	-0.0137464	0.0116061	0.236248	0.986348	0.964164	1.00904
VDBP	CA1	ENSG00000133742	Simple mode	15	-0.0284582	0.0274622	0.317645	0.971943	0.92101	1.02569
VDBP	CA1	ENSG00000133742	Weighted mode	15	-0.0309899	0.0210214	0.162555	0.969485	0.930352	1.01026
VDBP	LDHA	ENSG00000134333	MR Egger	4	0.0775442	0.0579137	0.312478	1.08063	0.964672	1.21053
VDBP	LDHA	ENSG00000134333	Weighted median	4	-0.0179459	0.0131423	0.172091	0.982214	0.957237	1.00784
VDBP	LDHA	ENSG00000134333	Inverse variance weighted	4	-0.0157026	0.0192176	0.413875	0.98442	0.94803	1.02221
VDBP	LDHA	ENSG00000134333	Simple mode	4	-0.0306626	0.0235775	0.284315	0.969803	0.926006	1.01567
VDBP	LDHA	ENSG00000134333	Weighted mode	4	-0.0199077	0.0132658	0.230421	0.980289	0.955129	1.00611
VDBP	P2RX4	ENSG00000135124	MR Egger	76	0.000915309	0.00371848	0.806247	1.00092	0.993647	1.00824
VDBP	P2RX4	ENSG00000135124	Weighted median	76	0.0019116	0.00349471	0.584381	1.00191	0.995074	1.0088
VDBP	P2RX4	ENSG00000135124	Inverse variance weighted	76	0.00296365	0.00226395	0.190513	1.00297	0.998527	1.00743
VDBP	P2RX4	ENSG00000135124	Simple mode	76	0.00209706	0.00650746	0.748156	1.0021	0.989399	1.01496
VDBP	P2RX4	ENSG00000135124	Weighted mode	76	0.00209706	0.00325629	0.521538	1.0021	0.995724	1.00852
VDBP	CACNA1A	ENSG00000141837	Inverse variance weighted	2	0.0342231	0.035468	0.334595	1.03482	0.965321	1.10931
VDBP	GRIK4	ENSG00000149403	MR Egger	37	-0.00757677	0.00768052	0.330663	0.992452	0.977624	1.00751
VDBP	GRIK4	ENSG00000149403	Weighted median	37	-0.00671189	0.00579462	0.246743	0.993311	0.982093	1.00466
VDBP	GRIK4	ENSG00000149403	Inverse variance weighted	37	-0.00481024	0.0045473	0.290136	0.995201	0.986371	1.00411
VDBP	GRIK4	ENSG00000149403	Simple mode	37	-0.0136961	0.0117721	0.252306	0.986397	0.963898	1.00942
VDBP	GRIK4	ENSG00000149403	Weighted mode	37	-0.00733451	0.00532418	0.176836	0.992692	0.982387	1.00311
VDBP	SCN2B	ENSG00000149575	MR Egger	7	-0.0120709	0.0345156	0.740795	0.988002	0.923373	1.05715
VDBP	SCN2B	ENSG00000149575	Weighted median	7	-0.0228065	0.0175282	0.193214	0.977452	0.944441	1.01162
VDBP	SCN2B	ENSG00000149575	Inverse variance weighted	7	-0.0249682	0.0142939	0.0806761	0.975341	0.948395	1.00305
VDBP	SCN2B	ENSG00000149575	Simple mode	7	-0.00719054	0.02573	0.789274	0.992835	0.944007	1.04419
VDBP	SCN2B	ENSG00000149575	Weighted mode	7	-0.0073594	0.0216623	0.745635	0.992668	0.951403	1.03572
VDBP	ADRA2A	ENSG00000150594	MR Egger	3	0.0536443	0.204971	0.837041	1.05511	0.706029	1.57678
VDBP	ADRA2A	ENSG00000150594	Weighted median	3	0.0748924	0.0303341	0.0135521	1.07777	1.01556	1.14379
VDBP	ADRA2A	ENSG00000150594	Inverse variance weighted	3	0.0744785	0.0258523	0.0039651	1.07732	1.02409	1.13332
VDBP	ADRA2A	ENSG00000150594	Simple mode	3	0.089544	0.0417135	0.164931	1.09368	1.00782	1.18685
VDBP	ADRA2A	ENSG00000150594	Weighted mode	3	0.0788657	0.0399743	0.18724	1.08206	1.00052	1.17025
VDBP	SCN3A	ENSG00000153253	Inverse variance weighted	2	0.0395977	0.0336425	0.23919	1.04039	0.974002	1.11131
VDBP	CACNA1D	ENSG00000157388	MR Egger	4	-0.0712761	0.108342	0.578213	0.931205	0.753048	1.15151
VDBP	CACNA1D	ENSG00000157388	Weighted median	4	-0.0505364	0.0272367	0.0635322	0.950719	0.901297	1.00285
VDBP	CACNA1D	ENSG00000157388	Inverse variance weighted	4	-0.0224516	0.0221382	0.310507	0.977799	0.936278	1.02116
VDBP	CACNA1D	ENSG00000157388	Simple mode	4	-0.0454526	0.0427714	0.365885	0.955565	0.878724	1.03913
VDBP	CACNA1D	ENSG00000157388	Weighted mode	4	-0.0495863	0.0325774	0.225344	0.951623	0.89276	1.01437
VDBP	SV2A	ENSG00000159164	MR Egger	6	-0.0265184	0.0451408	0.588456	0.97383	0.891371	1.06392
VDBP	SV2A	ENSG00000159164	Weighted median	6	0.00668799	0.0225587	0.766871	1.00671	0.963168	1.05222
VDBP	SV2A	ENSG00000159164	Inverse variance weighted	6	0.000138181	0.0184649	0.994029	1.00014	0.964589	1.037
VDBP	SV2A	ENSG00000159164	Simple mode	6	0.0285899	0.0330829	0.426989	1.029	0.964397	1.09794
VDBP	SV2A	ENSG00000159164	Weighted mode	6	0.0211033	0.0318655	0.537103	1.02133	0.95949	1.08715
VDBP	ADORA1	ENSG00000163485	MR Egger	22	0.00709529	0.0129782	0.590627	1.00712	0.981825	1.03307
VDBP	ADORA1	ENSG00000163485	Weighted median	22	-0.000796409	0.00904081	0.929805	0.999204	0.981654	1.01707
VDBP	ADORA1	ENSG00000163485	Inverse variance weighted	22	-0.00284687	0.00694187	0.681732	0.997157	0.983682	1.01082
VDBP	ADORA1	ENSG00000163485	Simple mode	22	-0.00032598	0.0134835	0.98094	0.999674	0.973601	1.02645
VDBP	ADORA1	ENSG00000163485	Weighted mode	22	0.000295751	0.00970516	0.975977	1.0003	0.981448	1.01951
VDBP	HDAC11	ENSG00000163517	MR Egger	5	0.244872	0.109348	0.111024	1.27746	1.03102	1.5828
VDBP	HDAC11	ENSG00000163517	Weighted median	5	-0.0060799	0.0358827	0.865452	0.993939	0.926436	1.06636
VDBP	HDAC11	ENSG00000163517	Inverse variance weighted	5	-0.0198606	0.0525114	0.705271	0.980335	0.884456	1.08661
VDBP	HDAC11	ENSG00000163517	Simple mode	5	0.0789375	0.061045	0.265604	1.08214	0.960107	1.21968
VDBP	HDAC11	ENSG00000163517	Weighted mode	5	0.0632567	0.0996344	0.560002	1.0653	0.876318	1.29504
VDBP	GRIK3	ENSG00000163873	MR Egger	5	0.0333469	0.0815074	0.709902	1.03391	0.881256	1.21301
VDBP	GRIK3	ENSG00000163873	Weighted median	5	-0.0204633	0.0227903	0.369241	0.979745	0.936943	1.0245
VDBP	GRIK3	ENSG00000163873	Inverse variance weighted	5	-0.0292043	0.0190594	0.125453	0.971218	0.935606	1.00819
VDBP	GRIK3	ENSG00000163873	Simple mode	5	-0.0187175	0.029712	0.562911	0.981457	0.925933	1.04031
VDBP	GRIK3	ENSG00000163873	Weighted mode	5	-0.018893	0.0299806	0.562787	0.981284	0.925284	1.04067
VDBP	CACNB2	ENSG00000165995	MR Egger	18	0.0149411	0.030061	0.625931	1.01505	0.956975	1.07666
VDBP	CACNB2	ENSG00000165995	Weighted median	18	0.0116626	0.0135453	0.389236	1.01173	0.985224	1.03895
VDBP	CACNB2	ENSG00000165995	Inverse variance weighted	18	0.0156729	0.0110132	0.154705	1.0158	0.994105	1.03796
VDBP	CACNB2	ENSG00000165995	Simple mode	18	0.0155211	0.0278841	0.585034	1.01564	0.961624	1.07269
VDBP	CACNB2	ENSG00000165995	Weighted mode	18	0.0140264	0.0180308	0.447313	1.01413	0.978912	1.05061
VDBP	HTR3A	ENSG00000166736	MR Egger	9	0.0704574	0.0400645	0.122052	1.073	0.991963	1.16065
VDBP	HTR3A	ENSG00000166736	Weighted median	9	0.0246487	0.0197178	0.211271	1.02496	0.986099	1.06534
VDBP	HTR3A	ENSG00000166736	Inverse variance weighted	9	0.00915949	0.0153111	0.54969	1.0092	0.979366	1.03995
VDBP	HTR3A	ENSG00000166736	Simple mode	9	0.0088014	0.0269685	0.752527	1.00884	0.9569	1.0636
VDBP	HTR3A	ENSG00000166736	Weighted mode	9	0.0168861	0.0236654	0.4958	1.01703	0.970933	1.06531
VDBP	CA4	ENSG00000167434	MR Egger	8	0.0124189	0.0161319	0.47061	1.0125	0.980984	1.04502
VDBP	CA4	ENSG00000167434	Weighted median	8	0.0192124	0.0132465	0.146955	1.0194	0.993272	1.04621
VDBP	CA4	ENSG00000167434	Inverse variance weighted	8	0.0132622	0.0106973	0.21506	1.01335	0.992325	1.03482
VDBP	CA4	ENSG00000167434	Simple mode	8	0.0238153	0.0192941	0.256907	1.0241	0.986096	1.06357
VDBP	CA4	ENSG00000167434	Weighted mode	8	0.0218557	0.0171353	0.242835	1.0221	0.988339	1.05701
VDBP	CACNB3	ENSG00000167535	MR Egger	33	-0.0062609	0.00713117	0.386718	0.993759	0.979965	1.00775
VDBP	CACNB3	ENSG00000167535	Weighted median	33	5.62959e-07	0.00557126	0.999919	1	0.98914	1.01098
VDBP	CACNB3	ENSG00000167535	Inverse variance weighted	33	-0.000267807	0.00405469	0.947339	0.999732	0.991819	1.00771
VDBP	CACNB3	ENSG00000167535	Simple mode	33	0.00284233	0.00922344	0.759955	1.00285	0.98488	1.02114
VDBP	CACNB3	ENSG00000167535	Weighted mode	33	-0.00188992	0.00515057	0.716084	0.998112	0.988086	1.00824
VDBP	SCN9A	ENSG00000169432	MR Egger	52	-0.0076673	0.00791232	0.337193	0.992362	0.977091	1.00787
VDBP	SCN9A	ENSG00000169432	Weighted median	52	-0.00161368	0.00556836	0.771974	0.998388	0.98755	1.00934
VDBP	SCN9A	ENSG00000169432	Inverse variance weighted	52	-0.0030188	0.00377252	0.42359	0.996986	0.989641	1.00438
VDBP	SCN9A	ENSG00000169432	Simple mode	52	-0.0124957	0.00972826	0.204782	0.987582	0.96893	1.00659
VDBP	SCN9A	ENSG00000169432	Weighted mode	52	-0.00111945	0.00566294	0.844082	0.998881	0.987856	1.01003
VDBP	GRIK1	ENSG00000171189	MR Egger	12	-0.0579692	0.0772482	0.470286	0.943679	0.811091	1.09794
VDBP	GRIK1	ENSG00000171189	Weighted median	12	-0.000723964	0.0154389	0.962599	0.999276	0.969491	1.02998
VDBP	GRIK1	ENSG00000171189	Inverse variance weighted	12	0.00634965	0.0169069	0.707239	1.00637	0.973568	1.04028
VDBP	GRIK1	ENSG00000171189	Simple mode	12	-0.00372256	0.0256683	0.887314	0.996284	0.947401	1.04769
VDBP	GRIK1	ENSG00000171189	Weighted mode	12	-0.0133215	0.0173731	0.45935	0.986767	0.953732	1.02095
VDBP	HDAC3	ENSG00000171720	MR Egger	5	0.0461176	0.135092	0.755331	1.0472	0.803592	1.36465
VDBP	HDAC3	ENSG00000171720	Weighted median	5	0.0248383	0.0243692	0.308085	1.02515	0.977335	1.0753
VDBP	HDAC3	ENSG00000171720	Inverse variance weighted	5	0.0268715	0.0237696	0.258265	1.02724	0.980476	1.07623
VDBP	HDAC3	ENSG00000171720	Simple mode	5	0.0282286	0.0389609	0.508847	1.02863	0.953005	1.11026
VDBP	HDAC3	ENSG00000171720	Weighted mode	5	0.0239959	0.0339495	0.518684	1.02429	0.958347	1.09476
VDBP	CA8	ENSG00000178538	MR Egger	27	0.0287112	0.0251081	0.263662	1.02913	0.979708	1.08104
VDBP	CA8	ENSG00000178538	Weighted median	27	-0.00233568	0.00819301	0.775581	0.997667	0.981774	1.01382
VDBP	CA8	ENSG00000178538	Inverse variance weighted	27	0.00159712	0.00761175	0.833805	1.0016	0.986766	1.01665
VDBP	CA8	ENSG00000178538	Simple mode	27	0.00258568	0.0132155	0.846402	1.00259	0.976953	1.0289
VDBP	CA8	ENSG00000178538	Weighted mode	27	-0.00185275	0.00919119	0.841814	0.998149	0.980329	1.01629
VDBP	CACNB4	ENSG00000182389	MR Egger	20	-0.000444551	0.0226727	0.984572	0.999556	0.956109	1.04498
VDBP	CACNB4	ENSG00000182389	Weighted median	20	-0.00696779	0.0125459	0.578631	0.993056	0.968935	1.01778
VDBP	CACNB4	ENSG00000182389	Inverse variance weighted	20	-0.0167874	0.00900434	0.0622706	0.983353	0.96615	1.00086
VDBP	CACNB4	ENSG00000182389	Simple mode	20	0.000125479	0.0245008	0.995967	1.00013	0.953233	1.04933
VDBP	CACNB4	ENSG00000182389	Weighted mode	20	0.00242331	0.0211205	0.909857	1.00243	0.961777	1.04479
VDBP	ABAT	ENSG00000183044	MR Egger	53	0.0184505	0.00728813	0.0144791	1.01862	1.00417	1.03328
VDBP	ABAT	ENSG00000183044	Weighted median	53	0.0112029	0.00604552	0.0638684	1.01127	0.999354	1.02332
VDBP	ABAT	ENSG00000183044	Inverse variance weighted	53	0.00429994	0.00394827	0.276123	1.00431	0.996567	1.01211
VDBP	ABAT	ENSG00000183044	Simple mode	53	0.00101828	0.0110347	0.92683	1.00102	0.979601	1.0229
VDBP	ABAT	ENSG00000183044	Weighted mode	53	0.0153034	0.0062015	0.0169268	1.01542	1.00315	1.02784
VDBP	SCN5A	ENSG00000183873	MR Egger	7	0.0299735	0.0401073	0.488497	1.03043	0.952527	1.1147
VDBP	SCN5A	ENSG00000183873	Weighted median	7	0.0348225	0.0211116	0.0990557	1.03544	0.993465	1.07918
VDBP	SCN5A	ENSG00000183873	Inverse variance weighted	7	0.0240524	0.0166207	0.147858	1.02434	0.991512	1.05826
VDBP	SCN5A	ENSG00000183873	Simple mode	7	0.0422741	0.0307893	0.218852	1.04318	0.982089	1.10807
VDBP	SCN5A	ENSG00000183873	Weighted mode	7	0.0387874	0.0282217	0.218448	1.03955	0.983609	1.09867
VDBP	CA13	ENSG00000185015	MR Egger	16	-0.0147469	0.016607	0.389546	0.985361	0.953804	1.01796
VDBP	CA13	ENSG00000185015	Weighted median	16	0.00464163	0.00971791	0.632909	1.00465	0.985698	1.02397
VDBP	CA13	ENSG00000185015	Inverse variance weighted	16	0.00550823	0.00682262	0.419465	1.00552	0.992167	1.01906
VDBP	CA13	ENSG00000185015	Simple mode	16	-0.00353394	0.0134321	0.796056	0.996472	0.97058	1.02305
VDBP	CA13	ENSG00000185015	Weighted mode	16	0.00662655	0.00989362	0.513177	1.00665	0.987316	1.02636
VDBP	KCNQ5	ENSG00000185760	MR Egger	33	-0.012068	0.015528	0.442947	0.988005	0.958388	1.01854
VDBP	KCNQ5	ENSG00000185760	Weighted median	33	-0.00722278	0.00972122	0.457487	0.992803	0.974066	1.0119
VDBP	KCNQ5	ENSG00000185760	Inverse variance weighted	33	-0.00522353	0.00650094	0.421684	0.99479	0.982195	1.00755
VDBP	KCNQ5	ENSG00000185760	Simple mode	33	-0.0213843	0.0159644	0.189843	0.978843	0.948689	1.00996
VDBP	KCNQ5	ENSG00000185760	Weighted mode	33	-0.0114044	0.010499	0.285489	0.98866	0.968524	1.00922
VDBP	PPARA	ENSG00000186951	Inverse variance weighted	2	0.0543986	0.035757	0.128174	1.05591	0.984437	1.13256
VDBP	ACADSB	ENSG00000196177	MR Egger	6	-0.0739184	0.0559007	0.256604	0.928747	0.832365	1.03629
VDBP	ACADSB	ENSG00000196177	Weighted median	6	0.0183821	0.0240076	0.443868	1.01855	0.971734	1.06763
VDBP	ACADSB	ENSG00000196177	Inverse variance weighted	6	0.00963985	0.0189764	0.611459	1.00969	0.972822	1.04795
VDBP	ACADSB	ENSG00000196177	Simple mode	6	0.0085333	0.0357584	0.820859	1.00857	0.940303	1.08179
VDBP	ACADSB	ENSG00000196177	Weighted mode	6	0.0205912	0.0325442	0.554721	1.0208	0.957724	1.08804
VDBP	SCN8A	ENSG00000196876	MR Egger	6	0.0507485	0.027341	0.137012	1.05206	0.997164	1.10997
VDBP	SCN8A	ENSG00000196876	Weighted median	6	0.000988687	0.0147238	0.946463	1.00099	0.972515	1.0303
VDBP	SCN8A	ENSG00000196876	Inverse variance weighted	6	-0.0201751	0.023686	0.39434	0.980027	0.93557	1.0266
VDBP	SCN8A	ENSG00000196876	Simple mode	6	0.000701991	0.020771	0.974347	1.0007	0.960781	1.04228
VDBP	SCN8A	ENSG00000196876	Weighted mode	6	-0.000767585	0.0148567	0.960795	0.999233	0.970555	1.02876
VDBP	CACNA1E	ENSG00000198216	MR Egger	25	-0.0897382	0.0275378	0.00345665	0.91417	0.866137	0.964868
VDBP	CACNA1E	ENSG00000198216	Weighted median	25	0.00984337	0.0103227	0.340304	1.00989	0.989665	1.03053
VDBP	CACNA1E	ENSG00000198216	Inverse variance weighted	25	0.0180617	0.0123561	0.143807	1.01823	0.993863	1.04319
VDBP	CACNA1E	ENSG00000198216	Simple mode	25	0.0201462	0.0153657	0.202225	1.02035	0.990079	1.05155
VDBP	CACNA1E	ENSG00000198216	Weighted mode	25	0.0180137	0.0121882	0.152423	1.01818	0.994142	1.04279
VDBP	GRIN3A	ENSG00000198785	MR Egger	12	0.0409788	0.0498773	0.430461	1.04183	0.944801	1.14882
VDBP	GRIN3A	ENSG00000198785	Weighted median	12	0.0343329	0.0130946	0.00874393	1.03493	1.00871	1.06183
VDBP	GRIN3A	ENSG00000198785	Inverse variance weighted	12	0.0268883	0.0104991	0.0104368	1.02725	1.00633	1.04861
VDBP	GRIN3A	ENSG00000198785	Simple mode	12	0.0310302	0.0206886	0.161791	1.03152	0.990526	1.0742
VDBP	GRIN3A	ENSG00000198785	Weighted mode	12	0.0342054	0.0161616	0.0579239	1.0348	1.00253	1.0681
VDBP	GABBR1	ENSG00000204681	MR Egger	55	0.00142163	0.0121183	0.907056	1.00142	0.977917	1.02549
VDBP	GABBR1	ENSG00000204681	Weighted median	55	-0.000908194	0.00671443	0.892406	0.999092	0.98603	1.01233
VDBP	GABBR1	ENSG00000204681	Inverse variance weighted	55	0.00142495	0.00609964	0.815287	1.00143	0.989525	1.01347
VDBP	GABBR1	ENSG00000204681	Simple mode	55	-0.0140782	0.0167418	0.404114	0.98602	0.95419	1.01891
VDBP	GABBR1	ENSG00000204681	Weighted mode	55	-0.00614021	0.00799059	0.445579	0.993879	0.978434	1.00957
VDBP	SCN4A	ENSG00000007314	Wald Ratio	rs2727343	0.0244829	0.0546749	0.654304	1.02479	0.920646	1.1407
VDBP	GRIN2D	ENSG00000105464	Wald Ratio	rs275847	-0.00441059	0.043745	0.919689	0.995599	0.913793	1.08473
VDBP	HDAC1	ENSG00000116478	Wald Ratio	rs7950726	0.0280156	0.0230257	0.223714	1.02841	0.983031	1.07589
VDBP	KCNQ4	ENSG00000117013	Wald Ratio	rs823686	-0.0838192	0.0527346	0.111958	0.919598	0.829295	1.01973
VDBP	NR1I2	ENSG00000144852	Wald Ratio	rs3732357	0.175186	0.0553352	0.001546	1.19147	1.06901	1.32796
VDBP	GABRD	ENSG00000187730	Wald Ratio	rs6663186	0.0052427	0.0281328	0.852166	1.00526	0.951327	1.06224
VDBP	CACNA1H	ENSG00000196557	Wald Ratio	rs35116045	-0.00774129	0.0502481	0.877561	0.992289	0.89922	1.09499
VDBP	HRH1	ENSG00000196639	Wald Ratio	rs75932968	-0.0281694	0.0387818	0.467621	0.972224	0.901062	1.04901
