# Supplementary material for: Causal Relationships Between Epilepsy, Anti‐Epileptic Drugs, and Serum Vitamin D and Vitamin D Binding Protein: A Bidirectional and Drug Target Mendelian Randomization Study
Source: CNS Neurosci Ther. 2024 Dec 20;30(12):e70183. doi: 10.1111/cns.70183 (PMC11659638; doi:10.1111/cns.70183)
Supplement: Supplementary file 8 — Table S8. [file CNS-30-e70183-s006.xlsx]

## Sheet: Sheet2
Table S8. Colocalization analyses of significant target genes
Gene	ENSEMBL	Region of greatest relevance to exposure		Region of target gene		max.abf
		PP.H4.abf_100kb	PP.H4.abf_250kb	PP.H4.abf_100kb	PP.H4.abf_250kb
ALDH5A1	ENSG00000112294	0.00683	0.00675	0.00682	0.00674	0.00683
CA8	ENSG00000178538	0.000425	0.000377	0.000223	0.000549	0.000549
CA13	ENSG00000185015	0.00159	0.00159	0.00159	0.00159	0.00159
GABBR1	ENSG00000204681	0.00401	0.00375	0.00402	0.00375	0.00402
SCN4A	ENSG00000007314	0.459	0.443	0.484	0.419	0.484
