# Supplementary material for: Causal Relationships Between Epilepsy, Anti‐Epileptic Drugs, and Serum Vitamin D and Vitamin D Binding Protein: A Bidirectional and Drug Target Mendelian Randomization Study
Source: CNS Neurosci Ther. 2024 Dec 20;30(12):e70183. doi: 10.1111/cns.70183 (PMC11659638; doi:10.1111/cns.70183)
Supplement: Supplementary file 9 — Table S9. [file CNS-30-e70183-s002.xlsx]

## Sheet: Sheet1
Table S9. Genetic Correlation Analysis of eQTLs in Five Drug Target Genes Using LD Score regression and Colocalization
Gene 1	Region of target gene			Gene 2	Region of target gene			LD Score regression			Region of target gene 1		Region of target gene 2
	chr	lower	upper		chr	lower	upper	rg	rg_se	rg_p	PP.H4.abf_100kb	PP.H4.abf_250kb	PP.H4.abf_100kb	PP.H4.abf_250kb
ALDH5A1	6	24495197	24537435	CA13	8	86157687	86196302	0.00384779	0.0379043	0.919143	0.00823	0.00823	0.00584	0.00584
ALDH5A1	6	24495197	24537435	CA8	8	61097971	61193959	-0.030323	0.0693978	0.662151	0.00882	0.00882	NA	NA
ALDH5A1	6	24495197	24537435	GABBR1	6	29570015	29600960	0.334965	0.195855	0.0872161	0.00808	0.00808	0.00771	0.00771
ALDH5A1	6	24495197	24537435	SCN4A	17	62015914	62050278	0.209262	0.094239	0.0263817	0.0082	0.0082	4.16e-05	4.16e-05
CA13	8	86157687	86196302	GABBR1	6	29570015	29600960	0.017228	0.130119	0.894666	0.00539	0.00539	0.00644	0.00644
CA13	8	86157687	86196302	SCN4A	17	62015914	62050278	-0.0820239	0.0748902	0.273405	0.00613	0.00613	0.000191	0.000191
CA8	8	61097971	61193959	CA13	8	86157687	86196302	-0.0129151	0.042247	0.75983	NA	NA	0.0204	0.0204
CA8	8	61097971	61193959	GABBR1	6	29570015	29600960	-0.0830062	0.208178	0.690095	NA	NA	0.0334	0.0334
CA8	8	61097971	61193959	SCN4A	17	62015914	62050278	-0.229179	0.097625	0.0188974	NA	NA	4.38e-05	4.38e-05
GABBR1	6	29570015	29600960	SCN4A	17	62015914	62050278	-0.0687668	0.37074	0.852848	0.0186	0.0186	5.32e-05	5.32e-05
