# Supplementary material for: Causal Relationships Between Epilepsy, Anti‐Epileptic Drugs, and Serum Vitamin D and Vitamin D Binding Protein: A Bidirectional and Drug Target Mendelian Randomization Study
Source: CNS Neurosci Ther. 2024 Dec 20;30(12):e70183. doi: 10.1111/cns.70183 (PMC11659638; doi:10.1111/cns.70183)
Supplement: Supplementary file 10 — Table S10. [file CNS-30-e70183-s005.xlsx]

## Sheet: Sheet1
Table S10. Sensitivity analyses in Mendelian randomization of AED target genes with serum 25(OH)D and VDBP levels Abbreviations: 25(OH)D, 25-hydroxyvitamin D; VDBP, vitamin D binding protein; MR, Mendelian randomization; df, degrees of freedom;
Outcome	Gene	ENSEMBL	Inverse variance weighted			MR Egger
			Q	df	Q_pval	Intercept	se	pval
serum 25(OH)D	ALDH5A1	ENSG00000112294	97.5342	69	0.0134745	-0.000122217	0.000848268	0.885865
serum 25(OH)D	CA8	ENSG00000178538	68.2668	35	0.000643788	0.00124991	0.00168265	0.46269
serum 25(OH)D	CA13	ENSG00000185015	12.6875	22	0.941513	-0.000487598	0.00137197	0.725835
serum 25(OH)D	GABBR1	ENSG00000204681	97.6979	49	4.40622e-05	-0.000706213	0.00100099	0.483899
serum 25(OH)D	CACNA2D2	ENSG00000007402	29.9436	7	9.72494e-05	0.00574789	0.00543161	0.330682
serum 25(OH)D	ADRB1	ENSG00000043591	20.0897	17	0.269669	-0.00259577	0.001351	0.0726832
serum 25(OH)D	KCNH2	ENSG00000055118	31.108	31	0.46078	0.000287399	0.00130876	0.827673
serum 25(OH)D	HDAC7	ENSG00000061273	34.9283	8	2.75547e-05	0.00159423	0.00533678	0.773823
serum 25(OH)D	CA11	ENSG00000063180	11.6467	8	0.167675	-0.00306967	0.00292207	0.328392
serum 25(OH)D	HDAC4	ENSG00000068024	63.4977	36	0.00313615	-2.32161e-06	0.00120971	0.99848
serum 25(OH)D	CACNA1I	ENSG00000100346	46.2235	15	4.8989e-05	-0.00199121	0.00292316	0.506867
serum 25(OH)D	HDAC10	ENSG00000100429	9.62528	5	0.0865762	-0.00128983	0.00739666	0.870036
serum 25(OH)D	CA2	ENSG00000104267	81.4367	90	0.728935	3.29246e-05	0.000733384	0.964292
serum 25(OH)D	GRIN2D	ENSG00000105464	0.0426098	1	0.836462	NA	NA	NA
serum 25(OH)D	OGDH	ENSG00000105953	5.67054	6	0.461088	-0.00150498	0.00317201	0.655171
serum 25(OH)D	LDHB	ENSG00000111716	0.563337	2	0.754524	0.000469717	0.00318401	0.906756
serum 25(OH)D	PPARD	ENSG00000112033	12.5772	4	0.0135375	0.00928899	0.00299593	0.053273
serum 25(OH)D	ODC1	ENSG00000115758	43.5296	21	0.00268882	-0.00147715	0.00182407	0.427581
serum 25(OH)D	GRIN3B	ENSG00000116032	11.4383	12	0.491773	-0.00190726	0.00151814	0.235028
serum 25(OH)D	HDAC1	ENSG00000116478	0.360287	1	0.548347	NA	NA	NA
serum 25(OH)D	KCNQ4	ENSG00000117013	1.69161	3	0.6388	0.00756524	0.0124884	0.606251
serum 25(OH)D	CA14	ENSG00000118298	17.4471	1	2.95414e-05	NA	NA	NA
serum 25(OH)D	CD274	ENSG00000120217	14.8043	9	0.0964534	0.00287151	0.00172074	0.133717
serum 25(OH)D	CDKN1A	ENSG00000124762	59.8969	35	0.00547755	0.00117405	0.00134385	0.38844
serum 25(OH)D	ADORA2A	ENSG00000128271	4.22557	9	0.895948	0.00217865	0.00287893	0.470892
serum 25(OH)D	CA6	ENSG00000131686	32.1499	36	0.652327	-8.91466e-05	0.000791378	0.910954
serum 25(OH)D	PPARG	ENSG00000132170	76.0807	49	0.00787553	-0.000804631	0.00124222	0.520243
serum 25(OH)D	CA1	ENSG00000133742	30.5575	19	0.0451186	-0.00112656	0.00213059	0.603434
serum 25(OH)D	LDHA	ENSG00000134333	12.8389	8	0.117514	-0.00401512	0.00242423	0.141643
serum 25(OH)D	P2RX4	ENSG00000135124	119.628	88	0.0140664	-0.00135464	0.000574437	0.0206052
serum 25(OH)D	CACNA1A	ENSG00000141837	5.77731	4	0.216408	-0.00554684	0.0113678	0.659027
serum 25(OH)D	GRIK4	ENSG00000149403	60.0532	48	0.113742	-0.0025155	0.000762347	0.00185157
serum 25(OH)D	SCN2B	ENSG00000149575	3.80633	6	0.702866	0.000741801	0.00264081	0.790041
serum 25(OH)D	ADRA2A	ENSG00000150594	0.0292135	2	0.985499	-0.000659248	0.00697192	0.939981
serum 25(OH)D	SCN3A	ENSG00000153253	4.16106	2	0.124864	0.00446771	0.016638	0.832992
serum 25(OH)D	CACNA1D	ENSG00000157388	10.5689	4	0.0318612	0.00123907	0.00844926	0.89271
serum 25(OH)D	SV2A	ENSG00000159164	10.6882	4	0.0303006	0.00898553	0.00289974	0.053348
serum 25(OH)D	ADORA1	ENSG00000163485	29.4643	33	0.643892	-0.000118235	0.000950663	0.901799
serum 25(OH)D	HDAC11	ENSG00000163517	7.9071	6	0.244989	-0.00327673	0.00467269	0.514432
serum 25(OH)D	GRIK3	ENSG00000163873	3.79254	4	0.43481	-0.00665432	0.00424766	0.215196
serum 25(OH)D	CACNB2	ENSG00000165995	25.6103	19	0.14142	-0.00163493	0.0016105	0.323477
serum 25(OH)D	HTR3A	ENSG00000166736	17.5444	8	0.0249136	-0.00168913	0.0034181	0.636313
serum 25(OH)D	CA4	ENSG00000167434	30.1556	10	0.000807859	-0.00234061	0.00232926	0.341209
serum 25(OH)D	CACNB3	ENSG00000167535	42.4499	37	0.247761	-0.000762877	0.000902611	0.403588
serum 25(OH)D	SCN9A	ENSG00000169432	55.1158	56	0.508322	0.000529445	0.000958279	0.582847
serum 25(OH)D	GRIK1	ENSG00000171189	23.578	18	0.169344	-0.000166688	0.00276996	0.952717
serum 25(OH)D	HDAC3	ENSG00000171720	5.6517	4	0.226713	0.000682153	0.00631931	0.920852
serum 25(OH)D	CACNB4	ENSG00000182389	32.2245	22	0.0736486	-0.00360931	0.00183569	0.062635
serum 25(OH)D	ABAT	ENSG00000183044	77.6407	78	0.490181	0.000354103	0.000598399	0.55575
serum 25(OH)D	SCN5A	ENSG00000183873	8.35494	5	0.137729	-0.00130877	0.00370762	0.74191
serum 25(OH)D	KCNQ5	ENSG00000185760	34.3255	36	0.548357	0.000735685	0.00118722	0.539489
serum 25(OH)D	PPARA	ENSG00000186951	2.43149	4	0.656944	-0.003036	0.00324777	0.418851
serum 25(OH)D	GABRD	ENSG00000187730	0.890964	2	0.640516	0.00448257	0.00530694	0.553483
serum 25(OH)D	ACADSB	ENSG00000196177	1.06203	5	0.957409	0.000596752	0.00325393	0.86341
serum 25(OH)D	CACNA1H	ENSG00000196557	8.94226	11	0.627222	0.000979362	0.00160524	0.555404
serum 25(OH)D	SCN8A	ENSG00000196876	8.74556	9	0.461085	-0.000764148	0.00168382	0.662017
serum 25(OH)D	CACNA1E	ENSG00000198216	27.493	25	0.331713	0.00012518	0.00175538	0.94374
serum 25(OH)D	GRIN3A	ENSG00000198785	5.38629	14	0.979677	-0.00306069	0.00342494	0.387755
VDBP	CACNA2D2	ENSG00000007402	1.33402	4	0.855578	0.00465402	0.00719471	0.563799
VDBP	ADRB1	ENSG00000043591	29.3487	15	0.0144994	0.000249747	0.00380479	0.948593
VDBP	KCNH2	ENSG00000055118	20.411	23	0.617007	-0.00794624	0.00282244	0.0100771
VDBP	HDAC7	ENSG00000061273	0.778898	3	0.854507	-0.00703504	0.00875148	0.505834
VDBP	CA11	ENSG00000063180	5.06696	4	0.280496	0.0112134	0.00640371	0.17823
VDBP	HDAC4	ENSG00000068024	14.1648	18	0.718288	-0.000437318	0.00206907	0.83512
VDBP	MAOB	ENSG00000069535	1.96143	1	0.16136	NA	NA	NA
VDBP	CACNA1I	ENSG00000100346	16.2996	10	0.0913724	-0.00610687	0.00420904	0.180753
VDBP	HDAC10	ENSG00000100429	0.860185	1	0.353687	NA	NA	NA
VDBP	CA2	ENSG00000104267	110.632	67	0.000636258	0.00273629	0.002216	0.221287
VDBP	OGDH	ENSG00000105953	4.08593	4	0.394501	0.00397667	0.00720523	0.61946
VDBP	LDHB	ENSG00000111716	62.5238	2	2.64924e-14	0.0148568	0.0474084	0.806668
VDBP	PPARD	ENSG00000112033	2.08438	2	0.352681	0.0075915	0.00600329	0.425963
VDBP	ALDH5A1	ENSG00000112294	84.332	59	0.0169007	-0.000776675	0.00181723	0.670674
VDBP	ODC1	ENSG00000115758	25.8826	10	0.00390136	-0.00259887	0.00529958	0.63559
VDBP	CA14	ENSG00000118298	0.777935	1	0.377774	NA	NA	NA
VDBP	CD274	ENSG00000120217	108.342	7	2.02712e-20	0.0104548	0.0152817	0.519422
VDBP	CDKN1A	ENSG00000124762	31.1292	26	0.223493	-0.00174557	0.00290514	0.553345
VDBP	ADORA2A	ENSG00000128271	0.0369472	1	0.847573	NA	NA	NA
VDBP	CA6	ENSG00000131686	17.7707	26	0.883956	-0.000234473	0.00175637	0.894868
VDBP	PPARG	ENSG00000132170	73.1587	42	0.00204609	0.00907515	0.00281235	0.002462
VDBP	CA1	ENSG00000133742	15.7798	14	0.327008	0.00453558	0.00419635	0.299413
VDBP	LDHA	ENSG00000134333	9.03207	3	0.0288676	-0.0233584	0.0139977	0.237112
VDBP	P2RX4	ENSG00000135124	66.9504	75	0.734794	0.00077142	0.00111093	0.489613
VDBP	CACNA1A	ENSG00000141837	0.0397091	1	0.842051	NA	NA	NA
VDBP	GRIK4	ENSG00000149403	41.5812	36	0.240642	0.000764569	0.00170012	0.655688
VDBP	SCN2B	ENSG00000149575	1.32315	6	0.970366	-0.00210725	0.00513307	0.698422
VDBP	ADRA2A	ENSG00000150594	1.86214	2	0.394132	0.00191399	0.0185523	0.934553
VDBP	SCN3A	ENSG00000153253	0.0492187	1	0.824428	NA	NA	NA
VDBP	CACNA1D	ENSG00000157388	3.07748	3	0.379832	0.00474606	0.0102295	0.688278
VDBP	SV2A	ENSG00000159164	2.66422	5	0.751585	0.0038341	0.0059247	0.552807
VDBP	ADORA1	ENSG00000163485	27.5945	21	0.152031	-0.00285756	0.00314639	0.374585
VDBP	HDAC11	ENSG00000163517	20.8442	4	0.000340001	-0.0301417	0.0118296	0.0840904
VDBP	GRIK3	ENSG00000163873	1.03064	4	0.905115	-0.00651288	0.00825134	0.487561
VDBP	CACNB2	ENSG00000165995	26.9596	17	0.0586624	0.000101828	0.003873	0.97935
VDBP	HTR3A	ENSG00000166736	7.67664	8	0.465677	-0.00704626	0.00425589	0.141765
VDBP	CA4	ENSG00000167434	1.99834	7	0.959932	0.000203288	0.00291086	0.946592
VDBP	CACNB3	ENSG00000167535	37.273	32	0.239342	0.00192186	0.00188179	0.31502
VDBP	SCN9A	ENSG00000169432	48.2712	51	0.582699	0.00127531	0.00190811	0.506976
VDBP	GRIK1	ENSG00000171189	24.9431	11	0.00929324	0.00830285	0.00972394	0.413171
VDBP	HDAC3	ENSG00000171720	6.21302	4	0.183794	-0.00187039	0.0128568	0.893558
VDBP	CA8	ENSG00000178538	48.0793	26	0.0052894	-0.00633018	0.00558904	0.268126
VDBP	CACNB4	ENSG00000182389	17.3223	19	0.568044	-0.00243442	0.00309956	0.44243
VDBP	ABAT	ENSG00000183044	52.2858	52	0.462802	-0.00367666	0.00159349	0.0251325
VDBP	SCN5A	ENSG00000183873	3.00965	6	0.807635	-0.00077952	0.00480552	0.877489
VDBP	CA13	ENSG00000185015	10.632	15	0.778218	0.00450457	0.00336719	0.202293
VDBP	KCNQ5	ENSG00000185760	26.9143	32	0.721835	0.00117693	0.00242485	0.630831
VDBP	PPARA	ENSG00000186951	0.270266	1	0.603153	NA	NA	NA
VDBP	ACADSB	ENSG00000196177	3.39295	5	0.639644	0.010429	0.00656273	0.187232
VDBP	SCN8A	ENSG00000196876	17.2161	5	0.00410762	-0.0129774	0.00424227	0.0376928
VDBP	CACNA1E	ENSG00000198216	68.6765	24	3.46263e-06	0.0189663	0.00454607	0.000366731
VDBP	GRIN3A	ENSG00000198785	2.21514	11	0.997586	-0.00196337	0.00679414	0.778499
VDBP	GABBR1	ENSG00000204681	116.656	54	1.66848e-06	6.26959e-07	0.00197416	0.999748
